# Supplementary material for: Chromosome-Level Assemblies of Three Candidatus Liberibacter solanacearum Vectors: Dyspersa apicalis (Förster, 1848), Dyspersa pallida (Burckhardt, 1986), and Trioza urticae (Linnaeus, 1758) (Hemiptera: Psylloidea)
Source: Genome Biol Evol. 2025 Jun 5;17(6):evaf116. doi: 10.1093/gbe/evaf116 (PMC12203342; doi:10.1093/gbe/evaf116)
Supplement: evaf116_Supplementary_Data [file evaf116_supplementary_data.zip]

Archive with 2 entries (2 files):
- Heaven_etal_Suppl_Figs_and_Legends.pdf
- Heaven_etal_Suppl_Tables.xlsx
