# Supplementary material for: Chromosome-Level Assemblies of Three Candidatus Liberibacter solanacearum Vectors: Dyspersa apicalis (Förster, 1848), Dyspersa pallida (Burckhardt, 1986), and Trioza urticae (Linnaeus, 1758) (Hemiptera: Psylloidea)
Source: Genome Biol Evol. 2025 Jun 5;17(6):evaf116. doi: 10.1093/gbe/evaf116 (PMC12203342; doi:10.1093/gbe/evaf116)
Supplement: evaf116_Supplementary_Data [file evaf116_supplementary_data.zip › Heaven_etal_Suppl_Tables.xlsx]

## Sheet: Contents
Supplementary Tables for:
Chromosome-Level Assemblies of Three Candidatus Liberibacter solanacearum Vectors: Dyspersa apicalis (Förster, 1848), Dyspersa pallida (Burckhardt, 1986), and Trioza urticae (Linnaeus, 1758) (Hemiptera: Psylloidea)
Thomas Heaven1, Thomas C. Mathers2, Sam T. Mugford1, Anna Jordan1, Christa Lethmayer3, Anne I. Nissinen4, Lars-Arne Høgetveit5, Fiona Highet6, Victor Soria-Carrasco1, Jason Sumner-Kalkun6,^, Jay K. Goldberg1, and Saskia A. Hogenhout1,*.
*Correspondence: saskia.hogenhout@jic.ac.uk
This excell file contains the following tables:
Table S1: Dyspersa apicales and Dyspersa pallida resequencing samples. Sampling location, method and date are given for each sample as well as sex where known.
Table S2. RNA-seq mapping statistics obtained from STAR alignments to our BRAKER annotations
Table S3: Genomes/Proteomes used for phylogeny construction, orthology analysis, and Computational Analysis of gene Family Evolution
Table S4: Gene predicitons using different methods and parameters from the genomes of Dyspersa apicalis, Dyspersa pallida, and Trioza urticae. Number of proteins and Omark and BUSCO results are given for each approach. The final annotations selected are highlighed in orange.
Table S5. Detailed KEGG enrichment results obtained from ClusterProfiler. These results are visualized in Figures S7-9
Table S6. Data availability - NCBI - SRA Archive accession numbers

## Sheet: TableS1
Table S1: Dyspersa apicales and Dyspersa pallida resequencing samples. Sampling location, method and date are given for each sample as well as sex where known.
sample ID	Species	sex	Host plant	location (latt long)	location	collection date	collection method	Collected by
Tap1	Dyspersa apicales	male	carrot	47.2929, 11.4755 (aprox)	Thaur, Tyrol, Austria	2021-06-16	ethanol	Christa Lethmayer
Tap2	Dyspersa apicales	male	carrot	47.2929, 11.4755 (aprox)	Thaur, Tyrol, Austria	2021-06-16	ethanol	Christa Lethmayer
Tap3	Dyspersa apicales	male	carrot	47.2929, 11.4755 (aprox)	Thaur, Tyrol, Austria	2021-06-16	ethanol	Christa Lethmayer
Tap4	Dyspersa apicales	male	carrot	47.2929, 11.4755 (aprox)	Thaur, Tyrol, Austria	2021-06-16	ethanol	Christa Lethmayer
Tap5	Dyspersa apicales	male	carrot	47.2929, 11.4755 (aprox)	Thaur, Tyrol, Austria	2021-06-16	ethanol	Christa Lethmayer
Tap6	Dyspersa apicales	male	carrot	47.2929, 11.4755 (aprox)	Thaur, Tyrol, Austria	2021-06-16	ethanol	Jason Sumner-Kalkun
Tap7	Dyspersa apicales	male	carrot	47.2929, 11.4755 (aprox)	Thaur, Tyrol, Austria	2021-06-16	ethanol	Jason Sumner-Kalkun
Tap16	Dyspersa apicales	female	carrot	47.2929, 11.4755 (aprox)	Thaur, Tyrol, Austria	2021-06-16	ethanol	Jason Sumner-Kalkun
Tap17	Dyspersa apicales	female	carrot	47.2929, 11.4755 (aprox)	Thaur, Tyrol, Austria	2021-06-16	ethanol	Jason Sumner-Kalkun
Tap18	Dyspersa apicales	female	carrot	47.2929, 11.4755 (aprox)	Thaur, Tyrol, Austria	2021-06-16	ethanol	Jason Sumner-Kalkun
Tap19	Dyspersa apicales	female	carrot	47.2929, 11.4755 (aprox)	Thaur, Tyrol, Austria	2021-06-16	ethanol	Jason Sumner-Kalkun
Tap20	Dyspersa apicales	female	carrot	47.2929, 11.4755 (aprox)	Thaur, Tyrol, Austria	2021-06-16	ethanol	Jason Sumner-Kalkun
Tap21	Dyspersa apicales	female	carrot	47.2929, 11.4755 (aprox)	Thaur, Tyrol, Austria	2021-06-16	ethanol	Jason Sumner-Kalkun
Tap22	Dyspersa apicales	female	carrot	47.2929, 11.4755 (aprox)	Thaur, Tyrol, Austria	2021-06-16	ethanol	Jason Sumner-Kalkun
Tap23	Dyspersa apicales	female	carrot	47.2929, 11.4755 (aprox)	Thaur, Tyrol, Austria	2021-06-16	ethanol	Jason Sumner-Kalkun
TrAp13_1	Dyspersa apicales	female	Daucus carota	NA	Humppila, Finland	2021-11-05	frozen	Anne Nissinen, Victor Soria-Carrasco
TrAp13_2	Dyspersa apicales	female	Daucus carota	NA	Humppila, Finland	2021-11-05	frozen	Anne Nissinen, Victor Soria-Carrasco
TrAp13_3	Dyspersa apicales	female	Daucus carota	NA	Humppila, Finland	2021-11-05	frozen	Anne Nissinen, Victor Soria-Carrasco
TrAp13_4	Dyspersa apicales	female	Daucus carota	NA	Humppila, Finland	2021-11-05	frozen	Anne Nissinen, Victor Soria-Carrasco
TrAp13_5	Dyspersa apicales	female	Daucus carota	NA	Humppila, Finland	2021-11-05	frozen	Anne Nissinen, Victor Soria-Carrasco
TrAp13_6	Dyspersa apicales	female	Daucus carota	NA	Humppila, Finland	2021-11-05	frozen	Anne Nissinen, Victor Soria-Carrasco
TrAp13_7	Dyspersa apicales	female	Daucus carota	NA	Humppila, Finland	2021-11-05	frozen	Anne Nissinen, Victor Soria-Carrasco
TrAp19_1	Dyspersa apicales	male	Daucus carota	NA	Humppila, Finland	2021-11-05	frozen	Anne Nissinen, Victor Soria-Carrasco
TrAp19_2	Dyspersa apicales	male	Daucus carota	NA	Humppila, Finland	2021-11-05	frozen	Anne Nissinen, Victor Soria-Carrasco
TrAp19_3	Dyspersa apicales	male	Daucus carota	NA	Humppila, Finland	2021-11-05	frozen	Anne Nissinen, Victor Soria-Carrasco
TrAp19_4	Dyspersa apicales	male	Daucus carota	NA	Humppila, Finland	2021-11-05	frozen	Anne Nissinen, Victor Soria-Carrasco
TrAp19_5	Dyspersa apicales	male	Daucus carota	NA	Humppila, Finland	2021-11-05	frozen	Anne Nissinen, Victor Soria-Carrasco
TrAp19_7	Dyspersa apicales	male	Daucus carota	NA	Humppila, Finland	2021-11-05	frozen	Anne Nissinen, Victor Soria-Carrasco
TrAp19_8	Dyspersa apicales	male	Daucus carota	NA	Humppila, Finland	2021-11-05	frozen	Anne Nissinen, Victor Soria-Carrasco
Dyap1	Dyspersa apicales	NA	Daucus carota	59°7'16.8"N 10°3'40.9"E	Norway	2023-08-02	Silica	Lars-Arne Hogetveit
Dyap2	Dyspersa apicales	NA	Daucus carota	59°7'16.8"N 10°3'40.9"E	Norway	2023-08-02	Silica	Lars-Arne Hogetveit
Dyap3	Dyspersa apicales	NA	Daucus carota	59°7'16.8"N 10°3'40.9"E	Norway	2023-08-02	Silica	Lars-Arne Hogetveit
Dyap5	Dyspersa apicales	NA	Daucus carota	59°7'16.8"N 10°3'40.9"E	Norway	2023-08-02	Silica	Lars-Arne Hogetveit
Dyap6	Dyspersa apicales	NA	Daucus carota	59°7'16.8"N 10°3'40.9"E	Norway	2023-08-02	Silica	Lars-Arne Hogetveit
Dyap7	Dyspersa apicales	NA	Daucus carota	59°7'16.8"N 10°3'40.9"E	Norway	2023-08-02	Silica	Lars-Arne Hogetveit
Dyap8	Dyspersa apicales	NA	Daucus carota	59°7'16.8"N 10°3'40.9"E	Norway	2023-08-02	Silica	Lars-Arne Hogetveit
Dyap11	Dyspersa apicales	NA	Daucus carota	59°7'16.8"N 10°3'40.9"E	Norway	2023-08-02	Silica	Lars-Arne Hogetveit
Dyap12	Dyspersa apicales	NA	Daucus carota	59°7'16.8"N 10°3'40.9"E	Norway	2023-08-02	Silica	Lars-Arne Hogetveit
Dyap13	Dyspersa apicales	NA	Daucus carota	59°7'16.8"N 10°3'40.9"E	Norway	2023-08-02	Silica	Lars-Arne Hogetveit
Dyap14	Dyspersa apicales	NA	Daucus carota	59°7'16.8"N 10°3'40.9"E	Norway	2023-08-02	Silica	Lars-Arne Hogetveit
Dyap15	Dyspersa apicales	NA	Daucus carota	59°7'16.8"N 10°3'40.9"E	Norway	2023-08-02	Silica	Lars-Arne Hogetveit
TrAn11_1	Dyspersa pallida	female	Daucus carota	NA	Elgin, Scotland, UK	2021-10-29	frozen	Jason Sumner-Kalkun
TrAn11_2	Dyspersa pallida	female	Daucus carota	NA	Elgin, Scotland, UK	2021-10-29	frozen	Jason Sumner-Kalkun
TrAn11_3	Dyspersa pallida	female	Daucus carota	NA	Elgin, Scotland, UK	2021-10-29	frozen	Jason Sumner-Kalkun
TrAn11_4	Dyspersa pallida	female	Daucus carota	NA	Elgin, Scotland, UK	2021-10-29	frozen	Jason Sumner-Kalkun
TrAn16_1	Dyspersa pallida	male	Daucus carota	NA	Elgin, Scotland, UK	2021-10-29	frozen	Jason Sumner-Kalkun
TrAn16_2	Dyspersa pallida	male	Daucus carota	NA	Elgin, Scotland, UK	2021-10-29	frozen	Jason Sumner-Kalkun
TrAn16_3	Dyspersa pallida	male	Daucus carota	NA	Elgin, Scotland, UK	2021-10-29	frozen	Jason Sumner-Kalkun
TrAn16_4	Dyspersa pallida	male	Daucus carota	NA	Elgin, Scotland, UK	2021-10-29	frozen	Jason Sumner-Kalkun
TrAn16_5	Dyspersa pallida	male	Daucus carota	NA	Elgin, Scotland, UK	2021-10-29	frozen	Jason Sumner-Kalkun

## Sheet: TableS2
Table S2. RNA-seq mapping statistics obtained from STAR alignments to our BRAKER annotations
Species	Dyspersa pallida		Dyspersa apicalis			Trioza urticae
Sample	mixed adults (1)	mixed adults (2)	nymphs	adult females	adult males	adult females	adult males
Mapping speed, Million of reads per hour	227.99	231.11	149.22	162.83	145.96	106.60	123.44
Number of input reads	48764891	50330787	41200120	48577066	41437437	58302614	46597414
Average input read length	296	295	294	295	295	294	295
UNIQUE READS:
Uniquely mapped reads number	37141146	36763383	32028849	38689332	30905413	38674532	31224295
Uniquely mapped reads %	76.16%	73.04%	77.74%	79.65%	74.58%	66.33%	67.01%
Average mapped length	290.27	289.05	288.71	289.84	289.20	288.29	287.75
Number of splices: Total	19618907	19586193	18438652	25420859	19225703	21737483	16699302
Number of splices: Annotated (sjdb)	17365967	17383962	15780903	22449513	16603257	18214026	13049900
Number of splices: GT/AG	19257282	19264959	17667900	24753841	18637521	21096872	15963399
Number of splices: GC/AG	78344	67991	79348	105402	120912	83681	79630
Number of splices: AT/AC	7306	7208	11581	16139	14487	14012	19758
Number of splices: Non-canonical	275975	246035	679823	545477	452783	542918	636515
Mismatch rate per base, %	0.61%	0.65%	1.11%	1.10%	1.13%	1.18%	1.27%
Deletion rate per base	0.08%	0.07%	0.18%	0.17%	0.15%	0.16%	0.17%
Deletion average length	3.08	3.01	3.29	3.55	3.07	3.46	3.25
Insertion rate per base	0.06%	0.05%	0.15%	0.12%	0.14%	0.13%	0.13%
Insertion average length	2.85	2.81	3.52	3.49	3.55	3.17	2.96
MULTI-MAPPING READS:
Number of reads mapped to multiple loci	1983756	1703804	3188985	3496881	2873477	3123489	3044731
% of reads mapped to multiple loci	4.07%	3.39%	7.74%	7.20%	6.93%	5.36%	6.53%
Number of reads mapped to too many loci	233793	159644	289426	250319	275537	188791	213826
% of reads mapped to too many loci	0.48%	0.32%	0.70%	0.52%	0.66%	0.32%	0.46%
UNMAPPED READS:
% of reads unmapped: too many mismatches	0.00%	0.00%	0.00%	0.00%	0.00%	0.00%	0.00%
% of reads unmapped: too short	18.80%	22.92%	13.25%	12.10%	17.18%	27.29%	24.96%
% of reads unmapped: other	0.49%	0.33%	0.57%	0.54%	0.63%	0.69%	1.03%
CHIMERIC READS:
Number of chimeric reads	0	0	0	0	0	0	0
% of chimeric reads	0.00%	0.00%	0.00%	0.00%	0.00%	0.00%	0.00%

## Sheet: TableS3
Table S3: Genomes/Proteomes used for phylogeny construction, orthology analysis, and Computational Analysis of gene Family Evolution
Species:	Identifier	Proteome location:
Acyrthosiphon pisum	GCA_005508785.2	NCBI
Aphis glycines	GCA_009761285.1	NCBI
Apolygus lucorum	GCA_009739505.2	NCBI
Bactericera cockerelli	GCA_024516035.1	https://github.com/AllisonHansenLab/BC_psyllid_Genome
Bemisia tabaci	GCA_001854935.1	NCBI
Cimex lectularius	GCA_000648675.2	NCBI
Diaphorina citri	GCA_000475195.1	NCBI
Dyspersa apicalis
Dyspersa pallida
Frankliniella occidentalis	GCA_000697945.3	NCBI
Halyomorpha halys	GCA_000696795.2	NCBI
Macrosteles quadrilineatus	GCA_028750875.1	NCBI
Myzus persicae	Clone_O_v2	https://zenodo.org/records/3712089
Nesidiocoris tenuis	GCA_036186465.1	NCBI
Nezara viridula	GCA_928085145.1	NCBI
Nilaparvata lugens	GCA_014356525.2	NCBI
Pachypsylla venusta	GCA_000695645.2	https://github.com/lyy005/Psyllid_chromosome_assembly/tree/master/step0_genome_annotation_files
Planococcus citri	GCA_950023065.1	NCBI
Riptortus pedestris	GWHBAZH00000000	https://zenodo.org/records/4766420
Schlechtendalia chinensis	GCA_019022885.1	https://zenodo.org/records/5511862
Sitobion avenae	JIC1_v2.1	https://zenodo.org/records/5908005
Sipha flava	GCA_003268045.1	NCBI
Trioza urticae

## Sheet: TableS4
Table S4: Gene predicitons using different methods and parameters from the genomes of Dyspersa apicalis, Dyspersa pallida, and Trioza urticae. Number of proteins and Omark and BUSCO results are given for each approach. The final annotations selected are highlighed in orange.
Dyspersa apicalis							TSEBRA PRESETS						RERUN BRAKER3 WITH EXTRA PROTEIN INPUTS					TSEBRA - CHANGING OVERLAPPING TRANSCRIPT CUTOFFS + RNASEQ WEIGHTING												TSEBRA - CHANGING MANUAL HINTS WEIGHTING						TSEBRA - CHANGING START/STOP SUPPORT							TSEBRA - CHANGING protein hints from proteins with a 'high' spliced alignment score WEIGHTING
	Genome	Braker 1	Braker 2	Braker 3	Helixer		tsebra-no_config	tsebra-default	tsebra-braker3	tsebra-pref1	tsebra-abinitio		Braker3 with braker1 proteins	Braker3 with helixer proteins	Braker3 with helixer and braker 1 proteins			tsebra-pref1_intronsupport1	T_apicales_braker1+2_1-10-5-1_0-1_0.25-1-0.05-0.18	T_apicales_braker1+2_1-10-5-1_0.25-2_0.25-1-0.05-0.18	T_apicales_braker1+2_1-10-5-1_0-1_0.5-2-0.1-0.36	T_apicales_braker1+2_1-10-5-1_0-1_0-0.5-0.01-0.1	T_apicales_braker1+2_0.1-10-5-1_0-1_0-0.2-0.01-0.01	T_apicales_braker1+2_1-20-5-1_0.25-2_0.1-0.5-0.05-0.02	T_apicales_braker1+2_0.1-10-5-1_0-1_0-0-0.01-0.01	T_apicales_braker1+2_0.1-10000-5-1_0-1_0-0-0.01-0.01		T_apicales_braker1+2_1-20-5-1_0-1_0-0-0.01-0.01		T_apicales_braker1+2_0.1-20-5-1_0-1_0-0-0.01-0.01	T_apicales_braker1+2_0.1-10-5-1_0-1_0-0-0.01-0.01	T_apicales_braker1+2_0.1-40-5-1_0-1_0-0-0.01-0.01	T_apicales_braker1+2_0.1-80-5-1_0-1_0-0-0.01-0.01	T_apicales_braker1+2_0.1-160-5-1_0-1_0-0-0.01-0.01		T_apicales_braker1+2_0.1-20-5-1_0-0_0-0-0.01-0.01	T_apicales_braker1+2_0.1-20-5-1_0.1-1_0-0-0.01-0.01	T_apicales_braker1+2_0.1-20-5-1_0-1.5_0-0-0.01-0.01	T_apicales_braker1+2_0.1-20-5-1_0-3_0-0-0.01-0.01	T_apicales_braker1+2_0.1-20-5-1_0-6_0-0-0.01-0.01	T_apicales_braker1+2_0.1-20-5-1_0-10000_0-0-0.01-0.01		T_apicales_braker1+2_0.1-20-0.1-1_0-1_0-0-0.01-0.01	T_apicales_braker1+2_0.1-20-1-1_0-1_0-0-0.01-0.01	T_apicales_braker1+2_0.1-20-10-1_0-1_0-0-0.01-0.01		T_apicales_braker1+2_0.1-20-5-1_0.01-1_0-0-0.01-0.01	T_apicales_braker1+2_0.1-20-5-1_0.15-1_0-0-0.01-0.01	T_apicales_braker1+2_0.1-20-5-1_0.25-1_0-0-0.01-0.01
Number of conserved HOGs		4588	4588	4588	4588		4588	4588	4588	4588	4588		4588	4588	4588			4588	4588	4588	4588	4588	4588	4588	4588	4588		4588		4588	4588	4588	4588	4588		4588	4588	4588	4588	4588	4588		4588	4588	4588		4588	4588	4588
Completeness		4169 [90.87%]	4088 [89.1%]	3966 [86.44%]	4096 [89.28%]		3846 [83.83%]	4092 [89.19%]	3846 [83.83%]	4180 [91.11%]	4189 [91.3%]		4091 [89.17%]	4013 [87.47%]	4099 [89.34%]			3846 [83.83%]	4190 [91.33%]	4176 [91.02%]	4204 [91.63%]	4185 [91.22%]	4182 [91.15%]	4174 [90.98%]	4182 [91.15%]	4183 [91.17%]		4183 [91.17%]		4183 [91.17%]	4182 [91.15%]	4183 [91.17%]	4183 [91.17%]	4183 [91.17%]		4183 [91.17%]	4183 [91.17%]	4183 [91.17%]	4183 [91.17%]	4183 [91.17%]	4183 [91.17%]		4183 [91.17%]	4183 [91.17%]	4183 [91.17%]		4168 [90.85%]	4168 [90.85%]	4168 [90.85%]
Single		3592 [78.29%]	3465 [75.52%]	3753 [81.8%]	3623 [78.97%]		3096 [67.48%]	3241 [70.64%]	3092 [67.39%]	2703 [58.91%]	2941 [64.1%]		3811 [83.06%]	3762 [82.0%]	3808 [83.0%]			3062 [66.74%]	2725 [59.39%]	2747 [59.87%]	2524 [55.01%]	3326 [72.49%]	3414 [74.41%]	3092 [67.39%]	3414 [74.41%]	3380 [73.67%]		3404 [74.19%]		3407 [74.26%]	3414 [74.41%]	3404 [74.19%]	3402 [74.15%]	3398 [74.06%]		3407 [74.26%]	3401 [74.13%]	3274 [71.36%]	3407 [74.26%]	3407 [74.26%]	3407 [74.26%]		3399 [74.08%]	3401 [74.13%]	3406 [74.24%]		3437 [74.91%]	3437 [74.91%]	3437 [74.91%]
Duplicated		577 [12.58%]	623 [13.58%]	213 [4.64%]	473 [10.31%]		750 [16.35%]	851 [18.55%]	754 [16.43%]	1477 [32.19%]	1248 [27.2%]		280 [6.1%]	251 [5.47%]	291 [6.34%]			784 [17.09%]	1465 [31.93%]	1429 [31.15%]	1680 [36.62%]	859 [18.72%]	768 [16.74%]	1082 [23.58%]	768 [16.74%]	803 [17.5%]		779 [16.98%]		776 [16.91%]	768 [16.74%]	779 [16.98%]	781 [17.02%]	785 [17.11%]		776 [16.91%]	782 [17.04%]	909 [19.81%]	776 [16.91%]	776 [16.91%]	776 [16.91%]		784 [17.09%]	782 [17.04%]	777 [16.94%]		731 [15.93%]	731 [15.93%]	731 [15.93%]
Duplicated, expected		35 [0.76%]	39 [0.85%]	31 [0.68%]	31 [0.68%]		29 [0.63%]	33 [0.72%]	29 [0.63%]	36 [0.78%]	36 [0.78%]		32 [0.7%]	32 [0.7%]	32 [0.7%]			29 [0.63%]	36 [0.78%]	36 [0.78%]	36 [0.78%]	36 [0.78%]	36 [0.78%]	36 [0.78%]	36 [0.78%]	36 [0.78%]		36 [0.78%]		36 [0.78%]	36 [0.78%]	36 [0.78%]	36 [0.78%]	36 [0.78%]		36 [0.78%]	36 [0.78%]	36 [0.78%]	36 [0.78%]	36 [0.78%]	36 [0.78%]		36 [0.78%]	36 [0.78%]	36 [0.78%]		36 [0.78%]	36 [0.78%]	36 [0.78%]
Duplicated, unexpected		542 [11.81%]	584 [12.73%]	182 [3.97%]	442 [9.63%]		721 [15.71%]	818 [17.83%]	725 [15.8%]	1441 [31.41%]	1212 [26.42%]		248 [5.41%]	219 [4.77%]	259 [5.65%]			755 [16.46%]	1429 [31.15%]	1393 [30.36%]	1644 [35.83%]	823 [17.94%]	732 [15.95%]	1046 [22.8%]	732 [15.95%]	767 [16.72%]		743 [16.19%]		740 [16.13%]	732 [15.95%]	743 [16.19%]	745 [16.24%]	749 [16.33%]		740 [16.13%]	746 [16.26%]	873 [19.03%]	740 [16.13%]	740 [16.13%]	740 [16.13%]		748 [16.3%]	746 [16.26%]	741 [16.15%]		695 [15.15%]	695 [15.15%]	695 [15.15%]
Missing		419 [9.13%]	500 [10.9%]	622 [13.56%]	492 [10.72%]		742 [16.17%]	496 [10.81%]	742 [16.17%]	408 [8.89%]	399 [8.7%]		497 [10.83%]	575 [12.53%]	489 [10.66%]			742 [16.17%]	398 [8.67%]	412 [8.98%]	384 [8.37%]	403 [8.78%]	406 [8.85%]	414 [9.02%]	406 [8.85%]	405 [8.83%]		405 [8.83%]		405 [8.83%]	406 [8.85%]	405 [8.83%]	405 [8.83%]	405 [8.83%]		405 [8.83%]	405 [8.83%]	405 [8.83%]	405 [8.83%]	405 [8.83%]	405 [8.83%]		405 [8.83%]	405 [8.83%]	405 [8.83%]		420 [9.15%]	420 [9.15%]	420 [9.15%]
All transcripts		27875	23256	15345	17996		23348	25036	23364	30728	34999		21999								38552
Longest variant transcripts:		24216	22248	12339	17996		22097	23544	22106	27757	32427		17424	14504	17777			22188	33621	27519	35028	30742	30477	25989	30477	30580		30500		30495	30477	30503	30512	30522		30495	30506	31700	30495	30495	30495		30509	30506	30496		24559	24552	24544
Total consistent		11592 [47.87%]	11711 [52.64%]	8514 [69.0%]	10828 [60.17%]		10669 [48.28%]	11868 [50.41%]	10676 [48.29%]	14928 [53.78%]	15094 [46.55%]		9613 [55.17%]	9046 [62.37%]	9763 [54.92%]			10743 [48.42%]	16078 [47.82%]	14743 [53.57%]	17038 [48.64%]	13674 [44.48%]	13440 [44.1%]	13460 [51.79%]	13440 [44.1%]	13533 [44.25%]		13462 [44.14%]		13457 [44.13%]	13440 [44.1%]	13463 [44.14%]	13472 [44.15%]	13482 [44.17%]		13457 [44.13%]	13468 [44.15%]	14317 [45.16%]	13457 [44.13%]	13457 [44.13%]	13457 [44.13%]		13470 [44.15%]	13468 [44.15%]	13458 [44.13%]		12199 [49.67%]	12194 [49.67%]	12195 [49.69%]
Consistent, partial		3364 [13.89%]	3181 [14.3%]	1948 [15.79%]	3086 [17.15%]		2560 [11.59%]	2797 [11.88%]	2562 [11.59%]	3752 [13.52%]	4157 [12.82%]		2552 [14.65%]	2213 [15.26%]	2614 [14.7%]			2574 [11.6%]	4426 [13.16%]	3715 [13.5%]	4725 [13.49%]	3920 [12.75%]	3846 [12.62%]	3386 [13.03%]	3846 [12.62%]	3856 [12.61%]		3848 [12.62%]		3850 [12.63%]	3846 [12.62%]	3850 [12.62%]	3852 [12.62%]	3852 [12.62%]		3850 [12.63%]	3851 [12.62%]	3982 [12.56%]	3850 [12.63%]	3850 [12.63%]	3850 [12.63%]		3851 [12.62%]	3851 [12.62%]	3851 [12.63%]		3180 [12.95%]	3176 [12.94%]	3178 [12.95%]
Consistent, fragmented		1153 [4.76%]	1403 [6.31%]	351 [2.84%]	737 [4.1%]		891 [4.03%]	1104 [4.69%]	891 [4.03%]	1354 [4.88%]	1581 [4.88%]		485 [2.78%]	395 [2.72%]	501 [2.82%]			900 [4.06%]	1607 [4.78%]	1320 [4.8%]	1762 [5.03%]	1565 [5.09%]	1574 [5.16%]	1284 [4.94%]	1574 [5.16%]	1578 [5.16%]		1575 [5.16%]		1575 [5.16%]	1574 [5.16%]	1575 [5.16%]	1576 [5.17%]	1577 [5.17%]		1575 [5.16%]	1575 [5.16%]	1657 [5.23%]	1575 [5.16%]	1575 [5.16%]	1575 [5.16%]		1575 [5.16%]	1575 [5.16%]	1575 [5.16%]		1299 [5.29%]	1299 [5.29%]	1298 [5.29%]
Total inconsistent		2448 [10.11%]	2516 [11.31%]	965 [7.82%]	1992 [11.07%]		2146 [9.71%]	2263 [9.61%]	2146 [9.71%]	2606 [9.39%]	3588 [11.06%]		1483 [8.51%]	1215 [8.38%]	1545 [8.69%]			2151 [9.69%]	3691 [10.98%]	2590 [9.41%]	3810 [10.88%]	3491 [11.36%]	3479 [11.42%]	2475 [9.52%]	3479 [11.42%]	3481 [11.38%]		3479 [11.41%]		3479 [11.41%]	3479 [11.42%]	3480 [11.41%]	3480 [11.41%]	3480 [11.4%]		3479 [11.41%]	3479 [11.4%]	3568 [11.26%]	3479 [11.41%]	3479 [11.41%]	3479 [11.41%]		3479 [11.4%]	3479 [11.4%]	3479 [11.41%]		2412 [9.82%]	2412 [9.82%]	2410 [9.82%]
Inconsistent, partial		1595 [6.59%]	1593 [7.16%]	633 [5.13%]	1297 [7.21%]		1348 [6.1%]	1414 [6.01%]	1348 [6.1%]	1653 [5.96%]	2273 [7.01%]		1023 [5.87%]	823 [5.67%]	1080 [6.08%]			1351 [6.09%]	2335 [6.95%]	1640 [5.96%]	2423 [6.92%]	2214 [7.2%]	2211 [7.25%]	1572 [6.05%]	2211 [7.25%]	2212 [7.23%]		2211 [7.25%]		2211 [7.25%]	2211 [7.25%]	2211 [7.25%]	2211 [7.25%]	2211 [7.24%]		2211 [7.25%]	2211 [7.25%]	2255 [7.11%]	2211 [7.25%]	2211 [7.25%]	2211 [7.25%]		2210 [7.24%]	2211 [7.25%]	2211 [7.25%]		1531 [6.23%]	1531 [6.24%]	1530 [6.23%]
Inconsistent, fragmented		340 [1.4%]	333 [1.5%]	59 [0.48%]	109 [0.61%]		301 [1.36%]	312 [1.33%]	301 [1.36%]	341 [1.23%]	474 [1.46%]		102 [0.59%]	77 [0.53%]	107 [0.6%]			302 [1.36%]	479 [1.42%]	340 [1.24%]	487 [1.39%]	473 [1.54%]	472 [1.55%]	335 [1.29%]	472 [1.55%]	471 [1.54%]		472 [1.55%]		472 [1.55%]	472 [1.55%]	472 [1.55%]	472 [1.55%]	472 [1.55%]		472 [1.55%]	472 [1.55%]	480 [1.51%]	472 [1.55%]	472 [1.55%]	472 [1.55%]		472 [1.55%]	472 [1.55%]	472 [1.55%]		335 [1.36%]	335 [1.36%]	335 [1.36%]
Total contamination		0 [0.0%]	0 [0.0%]	0 [0.0%]	0 [0.0%]		0 [0.0%]	0 [0.0%]	0 [0.0%]	0 [0.0%]	0 [0.0%]		0 [0.0%]	0 [0.0%]	0 [0.0%]			0 [0.0%]	0 [0.0%]	0 [0.0%]	0 [0.0%]	0 [0.0%]	0 [0.0%]	0 [0.0%]	0 [0.0%]	0 [0.0%]		0 [0.0%]		0 [0.0%]	0 [0.0%]	0 [0.0%]	0 [0.0%]	0 [0.0%]		0 [0.0%]	0 [0.0%]	0 [0.0%]	0 [0.0%]	0 [0.0%]	0 [0.0%]		0 [0.0%]	0 [0.0%]	0 [0.0%]		0 [0.0%]	0 [0.0%]	0 [0.0%]
Contamination, partial		0 [0.0%]	0 [0.0%]	0 [0.0%]	0 [0.0%]		0 [0.0%]	0 [0.0%]	0 [0.0%]	0 [0.0%]	0 [0.0%]		0 [0.0%]	0 [0.0%]	0 [0.0%]			0 [0.0%]	0 [0.0%]	0 [0.0%]	0 [0.0%]	0 [0.0%]	0 [0.0%]	0 [0.0%]	0 [0.0%]	0 [0.0%]		0 [0.0%]		0 [0.0%]	0 [0.0%]	0 [0.0%]	0 [0.0%]	0 [0.0%]		0 [0.0%]	0 [0.0%]	0 [0.0%]	0 [0.0%]	0 [0.0%]	0 [0.0%]		0 [0.0%]	0 [0.0%]	0 [0.0%]		0 [0.0%]	0 [0.0%]	0 [0.0%]
Contamination, fragmented		0 [0.0%]	0 [0.0%]	0 [0.0%]	0 [0.0%]		0 [0.0%]	0 [0.0%]	0 [0.0%]	0 [0.0%]	0 [0.0%]		0 [0.0%]	0 [0.0%]	0 [0.0%]			0 [0.0%]	0 [0.0%]	0 [0.0%]	0 [0.0%]	0 [0.0%]	0 [0.0%]	0 [0.0%]	0 [0.0%]	0 [0.0%]		0 [0.0%]		0 [0.0%]	0 [0.0%]	0 [0.0%]	0 [0.0%]	0 [0.0%]		0 [0.0%]	0 [0.0%]	0 [0.0%]	0 [0.0%]	0 [0.0%]	0 [0.0%]		0 [0.0%]	0 [0.0%]	0 [0.0%]		0 [0.0%]	0 [0.0%]	0 [0.0%]
Unknown		10176 [42.02%]	8021 [36.05%]	2860 [23.18%]	5176 [28.76%]		9282 [42.01%]	9413 [39.98%]	9284 [42.0%]	10223 [36.83%]	13745 [42.39%]		6328 [36.32%]	4243 [29.25%]	6469 [36.39%]			9294 [41.89%]	13852 [41.2%]	10186 [37.01%]	14180 [40.48%]	13577 [44.16%]	13558 [44.49%]	10054 [38.69%]	13558 [44.49%]	13566 [44.36%]		13559 [44.46%]		13559 [44.46%]	13558 [44.49%]	13560 [44.45%]	13560 [44.44%]	13560 [44.43%]		13559 [44.46%]	13559 [44.45%]	13815 [43.58%]	13559 [44.46%]	13559 [44.46%]	13559 [44.46%]		13560 [44.45%]	13559 [44.45%]	13559 [44.46%]		9948 [40.51%]	9946 [40.51%]	9939 [40.49%]
Complete BUSCOs	2372 [94.5%]	2364 [94.2%]	2265 [90.3%]	2288 [91.1%]	2309 [92.0%]		2147 [85.5%]	2311 [92.1%]	2147 [85.6%]	2393 [95.4%]	2379 [94.8%]		2358 [94.0%]	2318 [92.3%]	2364 [94.1%]			2147 [85.5%]	2392 [95.2%]	2389 [95.2%]	2398 [95.5%]	2374 [94.5%]	2362 [94.1%]	2374 [94.6%]	2362 [94.1%]	2363 [94.1%]		2363 [94.2%]		2362 [94.1%]	2362 [94.1%]	2362 [94.1%]	2363 [94.2%]	2363 [94.1%]		2362 [94.1%]	2363 [94.2%]	2362 [83.3%]	2362 [94.1%]	2363 [94.2%]	2362 [94.1%]		2363 [94.2%]	2363 [94.2%]	2362 [94.1%]		2359 [94.0%[	2359 [94.0%[	2359 [94.0%[
Complete and single-copy BUSCOs	2312 [92.1%]	2268 [90.4%]	2158 [86.0%]	2214 [88.2%]	2238 [89.2%]		1775 [70.7%]	1934 [77.1%]	1774 [70.7%]	1573 [62.7%]	1764 [70.3%]		2276 [90.7%]	2237 [89.1%]	2285 [91.0%]			1765 [70.3%]	1575 [62.7%]	1578 [62.9%]	1491 [59.4%]	2054 [81.8%]	2096 [83.5%]	1833 [73.0%]	2096 [83.5%]	2066 [82.3%]		2093 [83.4%]		2092 [83.3%]	2096 [83.5%]	2090 [83.3%]	2088 [83.2%]	2086 [83.1%]		2092 [83.3%]	2090 [83.3%]	2092 [83.3%]	2092 [83.3%]	2090 [83.3%]	2092 [83.3%]		2090 [83.3%]	2090 [83.3%]	2092 [83.3%]		2091 [83.3%]	2091 [83.3%]	2091 [83.3%]
Complete and duplicated BUSCOs	60 [2.4%]	96 [3.8%]	107 [4.3%]	74 [2.9%]	71 [2.8%]		372 [14.8%]	377 [15.0%]	373 [14.9%]	820 [32.7%]	615 [24.5%]		82 [3.3%]	81 [3.2%]	79 [3.1%]			382 [15.2%]	817 [32.5%]	811 [32.3%]	907 [36.1%]	320 [12.7%]	266 [10.6%]	541 [21.6%]	266 [10.6%]	297 [11.8%]		270 [10.8%]		270 [10.8%]	266 [10.6%]	272 [10.8%]	275 [11.0%]	277 [11.0%]		270 [10.8%]	273 [10.9%]	270 [10.8%]	270 [10.8%]	273 [10.9%]	270 [10.8%]		273 [10.9%]	273 [10.9%]	270 [10.8%]		268 [10.7%]	268 [10.7%]	268 [10.7%]
Fragmented BUSCOs	71 [2.8%]	43 [1.7%]	73 [2.9%]	19 [0.8%]	64 [2.5%]		41 [1.6%]	42 [1.7%]	41 [1.6%]	30 [1.2%]	40 [1.6%]		12 [0.5%]	19 [0.8%]	12 [0.5%]			41 [1.6%]	31 [1.2%]	30 [1.2%]	31 [1.2%]	45 [1.8%]	51 [2.0%]	40 [1.6%]	51 [2.0%]	50 [2.0%]		51 [2.0%]		51 [2.0%]	51 [2.0%]	51 [2.0%]	50 [2.0%]	50 [2.0%]		51 [2.0%]	51 [2.0%]	51 [2.0%]	51 [2.0%]	51 [2.0%]	51 [2.0%]		51 [2.0%]	51 [2.0%]	51 [2.0%]		50 [2.0%]	50 [2.0%]	50 [2.0%]
Missing BUSCOs	67 [2.7%]	103 [4.1%]	172 [6.8%]	203 [8.1%]	137 [5.5%]		322 [12.9%]	157 [6.2%]	322 [12.8%]	87 [3.4%]	91 [3.6%]		140 [5.5%]	173 [6.9%]	134 [5.4%]			322 [12.9%]	87 [3.6%]	91 [3.6%]	81 [3.3%]	91 [3.7%]	97 [3.9%]	96 [3.8%]	97 [3.9%]	97 [3.9%]		96 [3.8%]		97 [3.9%]	97 [3.9%]	97 [3.9%]	97 [3.9%]	97 [3.9%]		97 [3.9%]	96 [3.8%]	97 [3.9%]	97 [3.9%]	96 [3.8%]	97 [3.9%]		96 [3.8%]	96 [3.8%]	97 [3.9%]		101 [4.0%]	101 [4.0%]	101 [4.0%]
Total BUSCO groups searched	2510	2510	2510	2510	2510		2510	2510	2510	2510	2510		2510	2510	2510			2510	2510	2510	2510	2510	2510	2510	2510	2510		2510		2510	2510	2510	2510	2510		2510	2510	2510	2510	2510	2510		2510	2510	2510		2510	2510	2510
Dyspersa pallida							TSEBRA PRESETS						RERUN BRAKER3 WITH EXTRA PROTEIN INPUTS					TSEBRA - CHANGING OVERLAPPING TRANSCRIPT CUTOFFS + RNASEQ WEIGHTING												TSEBRA - CHANGING MANUAL HINTS WEIGHTING						TSEBRA - CHANGING START/STOP SUPPORT							TSEBRA - CHANGING protein hints from proteins with a 'high' spliced alignment score WEIGHTING
	Genome	Braker 1	Braker 2	Braker 3	Helixer		tsebra-no_config	tsebra-default	tsebra-braker3	tsebra-pref1	tsebra-abinitio		Braker3 with braker1 proteins	Braker3 with helixer proteins	Braker3 with helixer and braker 1 proteins			tsebra-pref1_intronsupport1	T_anthrisci_braker1+2_1-10-5-1_0-1_0.25-1-0.05-0.18	T_anthrisci_braker1+2_1-10-5-1_0.25-2_0.25-1-0.05-0.18	T_anthrisci_braker1+2_1-10-5-1_0-1_0.5-2-0.1-0.36	T_anthrisci_braker1+2_1-10-5-1_0-1_0-0.5-0.01-0.1	T_anthrisci_braker1+2_0.1-10-5-1_0-1_0-0.2-0.01-0.01	T_anthrisci_braker1+2_1-20-5-1_0.25-2_0.1-0.5-0.05-0.02	T_anthrisci_braker1+2_0.1-10-5-1_0-1_0-0-0.01-0.01	T_anthrisci_braker1+2_0.1-10000-5-1_0-1_0-0-0.01-0.01		T_anthrisci_braker1+2_1-20-5-1_0-1_0-0-0.01-0.01		T_anthrisci_braker1+2_0.1-20-5-1_0-1_0-0-0.01-0.01	T_anthrisci_braker1+2_0.1-10-5-1_0-1_0-0-0.01-0.01	T_anthrisci_braker1+2_0.1-40-5-1_0-1_0-0-0.01-0.01	T_anthrisci_braker1+2_0.1-80-5-1_0-1_0-0-0.01-0.01	T_anthrisci_braker1+2_0.1-160-5-1_0-1_0-0-0.01-0.01		T_anthrisci_braker1+2_0.1-20-5-1_0-0_0-0-0.01-0.01	T_anthrisci_braker1+2_0.1-20-5-1_0.1-1_0-0-0.01-0.01	T_anthrisci_braker1+2_0.1-20-5-1_0-1.5_0-0-0.01-0.01	T_anthrisci_braker1+2_0.1-20-5-1_0-3_0-0-0.01-0.01	T_anthrisci_braker1+2_0.1-20-5-1_0-6_0-0-0.01-0.01	T_anthrisci_braker1+2_0.1-20-5-1_0-10000_0-0-0.01-0.01		T_anthrisci_braker1+2_0.1-20-0.1-1_0-1_0-0-0.01-0.01	T_anthrisci_braker1+2_0.1-20-1-1_0-1_0-0-0.01-0.01	T_anthrisci_braker1+2_0.1-20-10-1_0-1_0-0-0.01-0.01		T_anthrisci_braker1+2_0.1-20-5-1_0.01-1_0-0-0.01-0.01	T_anthrisci_braker1+2_0.1-20-5-1_0.15-1_0-0-0.01-0.01	T_anthrisci_braker1+2_0.1-20-5-1_0.25-1_0-0-0.01-0.01
Number of conserved HOGs		4588	4588	4588	4588		4588	4588	4588	4588	4588		4588	4588	4588			4588	4588	4588	4588	4588	4588	4588	4588	4588		4588		4588	4588	4588	4588	4588		4588	4588	4588	4588	4588	4588		4588	4588	4588		4588	4588	4588
Completeness		4128 [89.97%]	4111 [89.6%]	3843 [83.76%]	4053 [88.34%]		3817 [83.2%]	4052 [88.32%]	3817 [83.2%]	4147 [90.39%]	4163 [90.74%]		4020 [87.62%]	3935 [85.77%]	4020 [87.62%]			3816 [83.17%]	4165 [90.78%]	4146 [90.37%]	4167 [90.82%]	4159 [90.65%]	4157 [90.61%]	4140 [90.24%]	4157 [90.61%]	4134 [90.1%]		4157 [90.61%]		4157 [90.61%]	4157 [90.61%]	4157 [90.61%]	4157 [90.61%]	4157 [90.61%]		4157 [90.61%]	4136 [90.15%]	4157 [90.61%]	4157 [90.61%]	4157 [90.61%]	4157 [90.61%]		4157 [90.61%]	4157 [90.61%]	4157 [90.61%]		4136 [90.15%]	4135 [90.13%]	4134 [90.1%]
Single		3638 [79.29%]	3506 [76.42%]	3674 [80.08%]	3644 [79.42%]		3158 [68.83%]	3314 [72.23%]	3158 [68.83%]	2789 [60.79%]	3053 [66.54%]		3784 [82.48%]	3746 [81.65%]	3792 [82.65%]			3132 [68.27%]	2812 [61.29%]	2827 [61.62%]	2620 [57.11%]	3380 [73.67%]	3472 [75.68%]	3187 [69.46%]	3472 [75.68%]	3479 [75.83%]		3469 [75.61%]		3473 [75.7%]	3472 [75.68%]	3472 [75.68%]	3470 [75.63%]	3466 [75.54%]		3473 [75.7%]	3497 [76.22%]	3473 [75.7%]	3473 [75.7%]	3473 [75.7%]	3473 [75.7%]		3467 [75.57%]	3465 [75.52%]	3472 [75.68%]		3497 [76.22%]	3496 [76.2%]	3496 [76.2%]
Duplicated		490 [10.68%]	605 [13.19%]	169 [3.68%]	409 [8.91%]		659 [14.36%]	738 [16.09%]	659 [14.36%]	1358 [29.6%]	1110 [24.19%]		236 [5.14%]	189 [4.12%]	228 [4.97%]			684 [14.91%]	1353 [29.49%]	1319 [28.75%]	1547 [33.72%]	779 [16.98%]	685 [14.93%]	953 [20.77%]	685 [14.93%]	655 [14.28%]		688 [15.0%]		684 [14.91%]	685 [14.93%]	685 [14.93%]	687 [14.97%]	691 [15.06%]		684 [14.91%]	639 [13.93%]	684 [14.91%]	684 [14.91%]	684 [14.91%]	684 [14.91%]		690 [15.04%]	692 [15.08%]	685 [14.93%]		639 [13.93%]	639 [13.93%]	638 [13.91%]
Duplicated, expected		36 [0.78%]	40 [0.87%]	28 [0.61%]	29 [0.63%]		32 [0.7%]	34 [0.74%]	32 [0.7%]	37 [0.81%]	37 [0.81%]		33 [0.72%]	30 [0.65%]	33 [0.72%]			32 [0.7%]	37 [0.81%]	37 [0.81%]	37 [0.81%]	37 [0.81%]	37 [0.81%]	37 [0.81%]	37 [0.81%]	37 [0.81%]		37 [0.81%]		37 [0.81%]	37 [0.81%]	37 [0.81%]	37 [0.81%]	37 [0.81%]		37 [0.81%]	37 [0.81%]	37 [0.81%]	37 [0.81%]	37 [0.81%]	37 [0.81%]		37 [0.81%]	37 [0.81%]	37 [0.81%]		37 [0.81%]	37 [0.81%]	37 [0.81%]
Duplicated, unexpected		454 [9.9%]	565 [12.31%]	141 [3.07%]	380 [8.28%]		627 [13.67%]	704 [15.34%]	627 [13.67%]	1321 [28.79%]	1073 [23.39%]		203 [4.42%]	159 [3.47%]	195 [4.25%]			652 [14.21%]	1316 [28.68%]	1282 [27.94%]	1510 [32.91%]	742 [16.17%]	648 [14.12%]	916 [19.97%]	648 [14.12%]	618 [13.47%]		651 [14.19%]		647 [14.1%]	648 [14.12%]	648 [14.12%]	650 [14.17%]	654 [14.25%]		647 [14.1%]	602 [13.12%]	647 [14.1%]	647 [14.1%]	647 [14.1%]	647 [14.1%]		653 [14.23%]	655 [14.28%]	648 [14.12%]		602 [13.12%]	602 [13.12%]	601 [13.1%]
Missing		460 [10.03%]	477 [10.4%]	745 [16.24%]	535 [11.66%]		771 [16.8%]	536 [11.68%]	771 [16.8%]	441 [9.61%]	425 [9.26%]		568 [12.38%]	653 [14.23%]	568 [12.38%]			772 [16.83%]	423 [9.22%]	442 [9.63%]	421 [9.18%]	429 [9.35%]	431 [9.39%]	448 [9.76%]	431 [9.39%]	454 [9.9%]		431 [9.39%]		431 [9.39%]	431 [9.39%]	431 [9.39%]	431 [9.39%]	431 [9.39%]		431 [9.39%]	452 [9.85%]	431 [9.39%]	431 [9.39%]	431 [9.39%]	431 [9.39%]		431 [9.39%]	431 [9.39%]	431 [9.39%]		452 [9.85%]	453 [9.87%]	454 [9.9%]
All transcripts		26406	27975	13765	17077		23839	24013	23841	30570	36290		21242	16995	21593			23970	37822	30270	39579	33825	33498	28312	33498	26165		33507		33509	33498	33524	33540	33557		33509	26171	33509	33509	33509	33509		33525	33518	33511		26173	26164	26137
Longest variant transcripts:		23357	26775	11451	17077		22676	23573	22678	28067	34001		17354	14026	17645			22753	35115	27873	36516	32576	32333	26422	32333	25212		32341		32335	32333	32344	32350	32358		32335	25258	32335	32335	32335	32335		32351	32346	32338		25260	25251	25225
Total consistent		11190 [47.91%]	12537 [46.82%]	7924 [69.2%]	10340 [60.55%]		10477 [46.2%]	11560 [48.14%]	10478 [46.2%]	14507 [51.69%]	15113 [44.45%]		9259 [53.35%]	8583 [61.19%]	9328 [52.86%]			10526 [46.26%]	16063 [45.74%]	14380 [51.59%]	17031 [46.64%]	13903 [42.68%]	13696 [42.36%]	13145 [49.75%]	13696 [42.36%]	12099 [47.99%]		13703 [42.37%]		13697 [42.36%]	13696 [42.36%]	13705 [42.37%]	13710 [42.38%]	13718 [42.39%]		13697 [42.36%]	12081 [47.83%]	13697 [42.36%]	13697 [42.36%]	13697 [42.36%]	13697 [42.36%]		13711 [42.38%]	13708 [42.38%]	13699 [42.36%]		12082 [47.83%]	12079 [47.84%]	12069 [47.85%]
Consistent, partial		3356 [14.37%]	3840 [14.34%]	1755 [15.33%]	3030 [17.74%]		2649 [11.68%]	2911 [12.12%]	2650 [11.69%]	3931 [14.01%]	4488 [13.2%]		2409 [13.88%]	2088 [14.89%]	2459 [13.94%]			2663 [11.7%]	4783 [13.62%]	3910 [14.03%]	5098 [13.96%]	4263 [13.09%]	4205 [13.01%]	3551 [13.44%]	4205 [13.01%]	3359 [13.32%]		4204 [13.0%]		4207 [13.01%]	4205 [13.01%]	4208 [13.01%]	4209 [13.01%]	4211 [13.01%]		4207 [13.01%]	3369 [13.34%]	4207 [13.01%]	4207 [13.01%]	4207 [13.01%]	4207 [13.01%]		4206 [13.0%]	4205 [13.0%]	4207 [13.01%]		3370 [13.34%]	3368 [13.34%]	3363 [13.33%]
Consistent, fragmented		1096 [4.69%]	1532 [5.72%]	353 [3.08%]	674 [3.95%]		966 [4.26%]	1110 [4.62%]	966 [4.26%]	1329 [4.74%]	1580 [4.65%]		540 [3.11%]	414 [2.95%]	551 [3.12%]			971 [4.27%]	1593 [4.54%]	1302 [4.67%]	1762 [4.83%]	1563 [4.8%]	1582 [4.89%]	1279 [4.84%]	1582 [4.89%]	1297 [5.14%]		1582 [4.89%]		1581 [4.89%]	1582 [4.89%]	1582 [4.89%]	1582 [4.89%]	1583 [4.89%]		1581 [4.89%]	1295 [5.13%]	1581 [4.89%]	1581 [4.89%]	1581 [4.89%]	1581 [4.89%]		1582 [4.89%]	1581 [4.89%]	1581 [4.89%]		1295 [5.13%]	1294 [5.12%]	1293 [5.13%]
Total inconsistent		2226 [9.53%]	3002 [11.21%]	821 [7.17%]	1683 [9.86%]		2258 [9.96%]	2363 [9.84%]	2258 [9.96%]	2677 [9.54%]	3790 [11.15%]		1413 [8.14%]	1100 [7.84%]	1466 [8.31%]			2260 [9.93%]	3871 [11.02%]	2667 [9.57%]	3987 [10.92%]	3702 [11.36%]	3683 [11.39%]	2572 [9.73%]	3683 [11.39%]	2489 [9.87%]		3683 [11.39%]		3683 [11.39%]	3683 [11.39%]	3684 [11.39%]	3684 [11.39%]	3684 [11.39%]		3683 [11.39%]	2512 [9.95%]	3683 [11.39%]	3683 [11.39%]	3683 [11.39%]	3683 [11.39%]		3685 [11.39%]	3683 [11.39%]	3684 [11.39%]		2512 [9.94%]	2512 [9.95%]	2509 [9.95%]
Inconsistent, partial		1536 [6.58%]	1938 [7.24%]	560 [4.89%]	1095 [6.41%]		1470 [6.48%]	1537 [6.4%]	1470 [6.48%]	1770 [6.31%]	2490 [7.32%]		1001 [5.77%]	747 [5.33%]	1046 [5.93%]			1472 [6.47%]	2547 [7.25%]	1761 [6.32%]	2641 [7.23%]	2440 [7.49%]	2422 [7.49%]	1694 [6.41%]	2422 [7.49%]	1643 [6.52%]		2421 [7.49%]		2422 [7.49%]	2422 [7.49%]	2422 [7.49%]	2422 [7.49%]	2422 [7.49%]		2422 [7.49%]	1660 [6.57%]	2422 [7.49%]	2422 [7.49%]	2422 [7.49%]	2422 [7.49%]		2422 [7.49%]	2421 [7.48%]	2423 [7.49%]		1660 [6.57%]	1660 [6.57%]	1658 [6.57%]
Inconsistent, fragmented		262 [1.12%]	353 [1.32%]	44 [0.38%]	87 [0.51%]		267 [1.18%]	271 [1.13%]	267 [1.18%]	289 [1.03%]	444 [1.31%]		101 [0.58%]	61 [0.43%]	101 [0.57%]			267 [1.17%]	447 [1.27%]	289 [1.04%]	453 [1.24%]	441 [1.35%]	441 [1.36%]	285 [1.08%]	441 [1.36%]	284 [1.13%]		442 [1.37%]		441 [1.36%]	441 [1.36%]	441 [1.36%]	441 [1.36%]	441 [1.36%]		441 [1.36%]	285 [1.13%]	441 [1.36%]	441 [1.36%]	441 [1.36%]	441 [1.36%]		442 [1.37%]	442 [1.37%]	441 [1.36%]		285 [1.13%]	285 [1.13%]	285 [1.13%]
Total contamination		261 [1.12%]	425 [1.59%]	59 [0.52%]	93 [0.54%]		314 [1.38%]	316 [1.32%]	314 [1.38%]	327 [1.17%]	534 [1.57%]		140 [0.81%]	108 [0.77%]	144 [0.82%]			314 [1.38%]	534 [1.52%]	325 [1.17%]	545 [1.49%]	532 [1.63%]	530 [1.64%]	324 [1.23%]	530 [1.64%]	322 [1.28%]		530 [1.64%]		530 [1.64%]	530 [1.64%]	530 [1.64%]	530 [1.64%]	530 [1.64%]		530 [1.64%]	322 [1.27%]	530 [1.64%]	530 [1.64%]	530 [1.64%]	530 [1.64%]		530 [1.64%]	530 [1.64%]	530 [1.64%]		322 [1.27%]	322 [1.28%]	322 [1.28%]
Contamination, partial		131 [0.56%]	140 [0.52%]	18 [0.16%]	45 [0.26%]		116 [0.51%]	117 [0.49%]	116 [0.51%]	122 [0.43%]	199 [0.59%]		65 [0.37%]	56 [0.4%]	68 [0.39%]			116 [0.51%]	200 [0.57%]	122 [0.44%]	203 [0.56%]	199 [0.61%]	199 [0.62%]	121 [0.46%]	199 [0.62%]	121 [0.48%]		199 [0.62%]		199 [0.62%]	199 [0.62%]	199 [0.62%]	199 [0.62%]	199 [0.61%]		199 [0.62%]	122 [0.48%]	199 [0.62%]	199 [0.62%]	199 [0.62%]	199 [0.62%]		199 [0.62%]	199 [0.62%]	199 [0.62%]		122 [0.48%]	122 [0.48%]	122 [0.48%]
Contamination, fragmented		30 [0.13%]	58 [0.22%]	8 [0.07%]	15 [0.09%]		50 [0.22%]	51 [0.21%]	50 [0.22%]	54 [0.19%]	73 [0.21%]		15 [0.09%]	9 [0.06%]	14 [0.08%]			50 [0.22%]	72 [0.21%]	54 [0.19%]	73 [0.2%]	73 [0.22%]	73 [0.23%]	55 [0.21%]	73 [0.23%]	55 [0.22%]		73 [0.23%]		73 [0.23%]	73 [0.23%]	73 [0.23%]	73 [0.23%]	73 [0.23%]		73 [0.23%]	55 [0.22%]	73 [0.23%]	73 [0.23%]	73 [0.23%]	73 [0.23%]		73 [0.23%]	73 [0.23%]	73 [0.23%]		55 [0.22%]	55 [0.22%]	55 [0.22%]
Unknown		9680 [41.44%]	10811 [40.38%]	2647 [23.12%]	4961 [29.05%]		9627 [42.45%]	9774 [40.7%]	9628 [42.46%]	10556 [37.61%]	14564 [42.83%]		6542 [37.7%]	4235 [30.19%]	6707 [38.01%]			9653 [42.43%]	14647 [41.71%]	10501 [37.67%]	14953 [40.95%]	14439 [44.32%]	14424 [44.61%]	10381 [39.29%]	14424 [44.61%]	10302 [40.86%]		14425 [44.6%]		14425 [44.61%]	14424 [44.61%]	14425 [44.6%]	14426 [44.59%]	14426 [44.58%]		14425 [44.61%]	10343 [40.95%]	14425 [44.61%]	14425 [44.61%]	14425 [44.61%]	14425 [44.61%]		14425 [44.59%]	14425 [44.6%]	14425 [44.61%]		10344 [40.95%]	10338 [40.94%]	10325 [40.93%]
Complete BUSCOs	2319 [92.4%]	2315 [92.2%]	2285 [91.0%]	2190 [87.3%]	2246 [89.5%]		2101 [83.7%]	2249 [89.6%]	2101 [83.7%]	2335 [93.0%]	2342 [93.3%]		2282 [90.9%]	2237 [89.1%]	2289 [91.2%]			2099 [83.7%]	2347 [93.5%]	2337 [93.1%]	2353 [93.7%]	2330 [92.8%]	2320 [92.4%]	2330 [92.9%]	2320 [92.4%]	2310 [92.0%]		2320 [92.4%]		2320 [92.4%]	2320 [92.4%]	2320 [92.4%]	2320 [92.4%]	2320 [92.4%]		2320 [92.4%]	2312 [92.1%]	2320 [92.4%]	2320 [92.4%]	2320 [92.4%]	2320 [92.4%]		2320 [92.4%]	2320 [92.4%]	2320 [92.4%]		2313 [92.1%]	2312 [92.1%]	2311 [92.0%]
Complete and single-copy BUSCOs	2280 [90.8%]	2244 [89.4%]	2201 [87.7%]	2138 [85.2%]	2190 [87.3%]		1789 [71.3%]	1934 [77.1%]	1789 [71.3%]	1592 [63.4%]	1800 [71.7%]		2227 [88.7%]	2187 [87.1%]	2235 [89.0%]			1786 [71.2%]	1604 [63.9%]	1604 [63.9%]	1514 [60.3%]	2046 [81.5%]	2092 [83.3%]	1859 [74.1%]	2092 [83.3%]	2078 [82.8%]		2093 [83.4%]		2091 [83.3%]	2092 [83.3%]	2091 [83.3%]	2090 [83.3%]	2089 [83.2%]		2093 [83.4%]	2093 [83.4%]	2093 [83.4%]	2093 [83.4%]	2093 [83.4%]	2093 [83.4%]		2089 [83.2%]	2090 [83.3%]	2091 [83.3%]		2094 [83.4%]	2093 [83.4%]	2092 [83.3%]
Complete and duplicated BUSCOs	39 [1.6%]	71 [2.8%]	84 [3.3%]	52 [2.1%]	56 [2.2%]		312 [12.4%]	315 [12.5%]	312 [12.4%]	743 [29.6%]	542 [21.6%]		55 [2.2%]	50 [2.0%]	54 [2.2%]			313 [12.5%]	743 [29.6%]	733 [29.2%]	839 [33.4%]	284 [11.3%]	228 [9.1%]	471 [18.8%]	228 [9.1%]	232 [9.2%]		227 [9.0%]		229 [9.1%]	228 [9.1%]	229 [9.1%]	230 [9.2%]	231 [9.2%]		227 [9.0%]	219 [8.7%]	227 [9.0%]	227 [9.0%]	227 [9.0%]	227 [9.0%]		231 [9.2%]	230 [9.2%]	229 [9.1%]		219 [8.7%]	219 [8.7%]	219 [8.7%]
Fragmented BUSCOs	78 [3.1%]	61 [2.4%]	74 [2.9%]	28 [1.1%]	88 [3.5%]		51 [2.0%]	57 [2.3%]	51 [2.0%]	56 [2.2%]	58 [2.3%]		35 [1.4%]	28 [1.1%]	32 [1.3%]			52 [2.1%]	55 [2.2%]	55 [2.2%]	50 [2.0%]	61 [2.4%]	68 [2.7%]	59 [2.4%]	68 [2.7%]	68 [2.7%]		68 [2.7%]		68 [2.7%]	68 [2.7%]	68 [2.7%]	68 [2.7%]	68 [2.7%]		68 [2.7%]	68 [2.7%]	68 [2.7%]	68 [2.7%]	68 [2.7%]	68 [2.7%]		68 [2.7%]	68 [2.7%]	68 [2.7%]		68 [2.7%]	68 [2.7%]	68 [2.7%]
Missing BUSCOs	113 [4.5%]	134 [5.4%]	151 [6.1%]	292 [11.6%]	176 [7.0%]		358 [14.3%]	204 [8.1%]	358 [14.3%]	119 [4.8%]	110 [4.4%]		193 [7.7%]	245 [9.8%]	189 [7.5%]			359 [14.2%]	108 [4.3%]	118 [4.7%]	107 [4.3%]	119 [4.8%]	122 [4.9%]	121 [4.7%]	122 [4.9%]	132 [5.3%]		122 [4.9%]		122 [4.9%]	122 [4.9%]	122 [4.9%]	122 [4.9%]	122 [4.9%]		122 [4.9%]	130 [5.2%]	122 [4.9%]	122 [4.9%]	122 [4.9%]	122 [4.9%]		122 [4.9%]	122 [4.9%]	122 [4.9%]		129 [5.2%]	130 [5.2%]	131 [5.3%]
Total BUSCO groups searched	2510	2510	2510	2510	2510		2510	2510	2510	2510	2510		2510	2510	2510			2510	2510	2510	2510	2510	2510	2510	2510	2510		2510		2510	2510	2510	2510	2510		2510	2510	2510	2510	2510	2510		2510	2510	2510		2510	2510	2510
Trioza urticae							TSEBRA PRESETS						RERUN BRAKER3 WITH EXTRA PROTEIN INPUTS					TSEBRA - CHANGING OVERLAPPING TRANSCRIPT CUTOFFS + RNASEQ WEIGHTING												TSEBRA - CHANGING MANUAL HINTS WEIGHTING						TSEBRA - CHANGING START/STOP SUPPORT							TSEBRA - CHANGING protein hints from proteins with a 'high' spliced alignment score WEIGHTING
	Genome	Braker 1	Braker 2	Braker 3	Helixer		tsebra-no_config	tsebra-default	tsebra-braker3	tsebra-pref1	tsebra-abinitio		Braker3 with braker1 proteins and extra RNA	Braker3 with helixer proteins	Braker3 with helixer and braker 1 proteins			tsebra-pref1_intronsupport1	T_urticae_braker1+2_1-10-5-1_0-1_0.25-1-0.05-0.18	T_urticae_braker1+2_1-10-5-1_0.25-2_0.25-1-0.05-0.18	T_urticae_braker1+2_1-10-5-1_0-1_0.5-2-0.1-0.36	T_urticae_braker1+2_1-10-5-1_0-1_0-0.5-0.01-0.1	T_urticae_braker1+2_0.1-10-5-1_0-1_0-0.2-0.01-0.01	T_urticae_braker1+2_1-20-5-1_0.25-2_0.1-0.5-0.05-0.02	T_urticae_braker1+2_0.1-10-5-1_0-1_0-0-0.01-0.01	T_urticae_braker1+2_0.1-10000-5-1_0-1_0-0-0.01-0.01		T_urticae_braker1+2_1-20-5-1_0-1_0-0-0.01-0.01		T_urticae_braker1+2_0.1-20-5-1_0-1_0-0-0.01-0.01	T_urticae_braker1+2_0.1-10-5-1_0-1_0-0-0.01-0.01	T_urticae_braker1+2_0.1-40-5-1_0-1_0-0-0.01-0.01	T_urticae_braker1+2_0.1-80-5-1_0-1_0-0-0.01-0.01	T_urticae_braker1+2_0.1-160-5-1_0-1_0-0-0.01-0.01		T_urticae_braker1+2_0.1-20-5-1_0-0_0-0-0.01-0.01	T_urticae_braker1+2_0.1-20-5-1_0.1-1_0-0-0.01-0.01	T_urticae_braker1+2_0.1-20-5-1_0-1.5_0-0-0.01-0.01	T_urticae_braker1+2_0.1-20-5-1_0-3_0-0-0.01-0.01	T_urticae_braker1+2_0.1-20-5-1_0-6_0-0-0.01-0.01	T_urticae_braker1+2_0.1-20-5-1_0-10000_0-0-0.01-0.01		T_urticae_braker1+2_0.1-20-0.1-1_0-1_0-0-0.01-0.01	T_urticae_braker1+2_0.1-20-1-1_0-1_0-0-0.01-0.01	T_urticae_braker1+2_0.1-20-10-1_0-1_0-0-0.01-0.01		T_urticae_braker1+2_0.1-20-5-1_0.01-1_0-0-0.01-0.01	T_urticae_braker1+2_0.1-20-5-1_0.15-1_0-0-0.01-0.01	T_urticae_braker1+2_0.1-20-5-1_0.25-1_0-0-0.01-0.01
Number of conserved HOGs		4588	4588	4588	4588		4588	4588	4588	4588	4588		4588	4588	4588			4588	4588	4588	4588	4588	4588	4588	4588	4588		4588		4588	4588	4588	4588	4588		4588	4588	4588	4588	4588	4588		4588	4588	4588		4588	4588	4588
Completeness		4012 [87.45%]	3900 [85.0%]	3399 [74.08%]	3834 [83.57%]		3357 [73.17%]	3740 [81.52%]	3357 [73.17%]	3997 [87.12%]	4044 [88.14%]		3675 [80.1%]	3500 [76.28999999999999%]	3694 [80.51%]			3357 [73.17%]	4048 [88.23%]	3995 [87.07%]	4060 [88.49%]	4036 [87.97%]	4036 [87.97%]	3987 [86.9%]	4036 [87.97%]	4036 [87.97%]		4036 [87.97%]		4036 [87.97%]	4036 [87.97%]	4036 [87.97%]	4036 [87.97%]	4036 [87.97%]		4036 [87.97%]	4036 [87.97%]	4036 [87.97%]	4036 [87.97%]	4036 [87.97%]	4036 [87.97%]		4036 [87.97%]	4036 [87.97%]	4036 [87.97%]		3991 [86.99%]	3990 [86.97%]	3985 [86.86%]
Single		3221 [70.2%]	3078 [67.09%]	3145 [68.55%]	3262 [71.1%]		2719 [59.26%]	2953 [64.36%]	2719 [59.26%]	2520 [54.93%]	2755 [60.05%]		3306 [72.06%]	3201 [69.77%]	3313 [72.21%]			2712 [59.11%]	2533 [55.21%]	2564 [55.88%]	2332 [50.83%]	3006 [65.52%]	3060 [66.7%]	2872 [62.6%]	3060 [66.7%]	3045 [66.37%]		3058 [66.65%]		3060 [66.7%]	3060 [66.7%]	3058 [66.65%]	3055 [66.59%]	3053 [66.54%]		3060 [66.7%]	3060 [66.7%]	3060 [66.7%]	3060 [66.7%]	3060 [66.7%]	3060 [66.7%]		3055 [66.59%]	3058 [66.65%]	3061 [66.72%]		3114 [67.87%]	3113 [67.85%]	3109 [67.76%]
Duplicated		791 [17.24%]	822 [17.92%]	254 [5.54%]	572 [12.47%]		638 [13.91%]	787 [17.15%]	638 [13.91%]	1477 [32.19%]	1289 [28.1%]		369 [8.04%]	299 [6.52%]	381 [8.3%]			645 [14.06%]	1515 [33.02%]	1431 [31.19%]	1728 [37.66%]	1030 [22.45%]	976 [21.27%]	1115 [24.3%]	976 [21.27%]	991 [21.6%]		978 [21.32%]		976 [21.27%]	976 [21.27%]	978 [21.32%]	981 [21.38%]	983 [21.43%]		976 [21.27%]	976 [21.27%]	976 [21.27%]	976 [21.27%]	976 [21.27%]	976 [21.27%]		981 [21.38%]	978 [21.32%]	975 [21.25%]		877 [19.12%]	877 [19.12%]	876 [19.09%]
Duplicated, expected		42 [0.92%]	37 [0.81%]	32 [0.7%]	35 [0.76%]		30 [0.65%]	34 [0.74%]	30 [0.65%]	40 [0.87%]	41 [0.89%]		37 [0.81%]	35 [0.76%]	39 [0.85%]			29 [0.63%]	44 [0.96%]	41 [0.89%]	40 [0.87%]	41 [0.89%]	40 [0.87%]	39 [0.85%]	40 [0.87%]	40 [0.87%]		40 [0.87%]		40 [0.87%]	40 [0.87%]	40 [0.87%]	40 [0.87%]	40 [0.87%]		40 [0.87%]	40 [0.87%]	40 [0.87%]	40 [0.87%]	40 [0.87%]	40 [0.87%]		40 [0.87%]	40 [0.87%]	40 [0.87%]		38 [0.83%]	38 [0.83%]	38 [0.83%]
Duplicated, unexpected		749 [16.33%]	785 [17.11%]	222 [4.84%]	537 [11.7%]		608 [13.25%]	753 [16.41%]	608 [13.25%]	1437 [31.32%]	1248 [27.2%]		332 [7.24%]	264 [5.75%]	342 [7.45%]			616 [13.43%]	1471 [32.06%]	1390 [30.3%]	1688 [36.79%]	989 [21.56%]	936 [20.4%]	1076 [23.45%]	936 [20.4%]	951 [20.73%]		938 [20.44%]		936 [20.4%]	936 [20.4%]	938 [20.44%]	941 [20.51%]	943 [20.55%]		936 [20.4%]	936 [20.4%]	936 [20.4%]	936 [20.4%]	936 [20.4%]	936 [20.4%]		941 [20.51%]	938 [20.44%]	935 [20.38%]		839 [18.29%]	839 [18.29%]	838 [18.27%]
Missing		576 [12.55%]	688 [15.0%]	1189 [25.92%]	754 [16.43%]		1231 [26.83%]	848 [18.48%]	1231 [26.83%]	591 [12.88%]	544 [11.86%]		913 [19.9%]	1088 [23.71%]	894 [19.49%]			1231 [26.83%]	540 [11.77%]	593 [12.93%]	528 [11.51%]	552 [12.03%]	552 [12.03%]	601 [13.1%]	552 [12.03%]	552 [12.03%]		552 [12.03%]		552 [12.03%]	552 [12.03%]	552 [12.03%]	552 [12.03%]	552 [12.03%]		552 [12.03%]	552 [12.03%]	552 [12.03%]	552 [12.03%]	552 [12.03%]	552 [12.03%]		552 [12.03%]	552 [12.03%]	552 [12.03%]		597 [13.01%]	598 [13.03%]	603 [13.14%]
All transcripts		26023	25632	12639	16012		20913	22948	20918	29066	35227		15101	12439	15632			20992	36838	28714	38743	33265	33023	26814	33023	33141		33029		33031	33023	33039	33054	33073		33031	33031	33031	33031	33031	33031		33044	33036	33032		25152	25151	25120
Longest variant transcripts:		24088	24779	10702	16012		20285	22178	20286	27463	33816		15098	12434	15629			20332	35101	27192	36694	32463	32270	25650	32270	32337		32272		32271	32270	32276	32285	32295		32271	32271	32271	32271	32271	32271		32284	32276	32272		24579	24578	24547
Total consistent		11583 [48.09%]	11886 [47.97%]	7164 [66.94%]	10257 [64.06%]		8879 [43.77%]	10495 [47.32%]	8880 [43.77%]	14351 [52.26%]	14922 [44.13%]		8477 [56.15%]	7765 [62.45%]	8689 [55.6%]			8920 [43.87%]	15999 [45.58%]	14149 [52.03%]	17185 [46.83%]	13780 [42.45%]	13630 [42.24%]	12874 [50.19%]	13630 [42.24%]	13690 [42.34%]		13632 [42.24%]		13631 [42.24%]	13630 [42.24%]	13636 [42.25%]	13643 [42.26%]	13652 [42.27%]		13631 [42.24%]	13631 [42.24%]	13631 [42.24%]	13631 [42.24%]	13631 [42.24%]	13631 [42.24%]		13643 [42.26%]	13635 [42.25%]	13631 [42.24%]		11906 [48.44%]	11904 [48.43%]	11884 [48.41%]
Consistent, partial		3757 [15.6%]	3884 [15.67%]	1700 [15.88%]	3274 [20.45%]		2310 [11.39%]	2692 [12.14%]	2310 [11.39%]	4053 [14.76%]	4757 [14.07%]		2355 [15.6%]	2022 [16.26%]	2484 [15.89%]			2317 [11.4%]	5080 [14.47%]	4004 [14.72%]	5495 [14.98%]	4525 [13.94%]	4487 [13.9%]	3649 [14.23%]	4487 [13.9%]	4497 [13.91%]		4486 [13.9%]		4487 [13.9%]	4487 [13.9%]	4488 [13.91%]	4489 [13.9%]	4492 [13.91%]		4487 [13.9%]	4487 [13.9%]	4487 [13.9%]	4487 [13.9%]	4487 [13.9%]	4487 [13.9%]		4491 [13.91%]	4487 [13.9%]	4486 [13.9%]		3476 [14.14%]	3478 [14.15%]	3467 [14.12%]
Consistent, fragmented		1859 [7.72%]	2056 [8.3%]	753 [7.04%]	1179 [7.36%]		1357 [6.69%]	1622 [7.31%]	1357 [6.69%]	2191 [7.98%]	2489 [7.36%]		908 [6.01%]	804 [6.47%]	923 [5.91%]			1367 [6.72%]	2550 [7.26%]	2134 [7.85%]	2796 [7.62%]	2446 [7.53%]	2445 [7.58%]	2065 [8.05%]	2445 [7.58%]	2447 [7.57%]		2445 [7.58%]		2444 [7.57%]	2445 [7.58%]	2444 [7.57%]	2444 [7.57%]	2444 [7.57%]		2444 [7.57%]	2444 [7.57%]	2444 [7.57%]	2444 [7.57%]	2444 [7.57%]	2444 [7.57%]		2444 [7.57%]	2444 [7.57%]	2445 [7.58%]		2039 [8.3%]	2039 [8.3%]	2037 [8.3%]
Total inconsistent		2241 [9.3%]	2524 [10.19%]	829 [7.75%]	1530 [9.56%]		1935 [9.54%]	2048 [9.23%]	1935 [9.54%]	2413 [8.79%]	3509 [10.38%]		1207 [7.99%]	1008 [8.11%]	1299 [8.31%]			1938 [9.53%]	3591 [10.23%]	2396 [8.81%]	3689 [10.05%]	3434 [10.58%]	3414 [10.58%]	2299 [8.96%]	3414 [10.58%]	3416 [10.56%]		3414 [10.58%]		3414 [10.58%]	3414 [10.58%]	3414 [10.58%]	3414 [10.57%]	3415 [10.57%]		3414 [10.58%]	3414 [10.58%]	3414 [10.58%]	3414 [10.58%]	3414 [10.58%]	3414 [10.58%]		3415 [10.58%]	3415 [10.58%]	3414 [10.58%]		2261 [9.2%]	2260 [9.2%]	2257 [9.19%]
Inconsistent, partial		1481 [6.15%]	1604 [6.47%]	552 [5.16%]	953 [5.95%]		1226 [6.04%]	1290 [5.82%]	1226 [6.04%]	1537 [5.6%]	2240 [6.62%]		846 [5.6%]	688 [5.53%]	900 [5.76%]			1228 [6.04%]	2293 [6.53%]	1527 [5.62%]	2357 [6.42%]	2197 [6.77%]	2184 [6.77%]	1467 [5.72%]	2184 [6.77%]	2184 [6.75%]		2184 [6.77%]		2184 [6.77%]	2184 [6.77%]	2184 [6.77%]	2184 [6.76%]	2185 [6.77%]		2184 [6.77%]	2184 [6.77%]	2184 [6.77%]	2184 [6.77%]	2184 [6.77%]	2184 [6.77%]		2185 [6.77%]	2185 [6.77%]	2184 [6.77%]		1444 [5.87%]	1444 [5.88%]	1442 [5.87%]
Inconsistent, fragmented		307 [1.27%]	336 [1.36%]	80 [0.75%]	114 [0.71%]		279 [1.38%]	291 [1.31%]	279 [1.38%]	329 [1.2%]	458 [1.35%]		111 [0.74%]	83 [0.67%]	124 [0.79%]			280 [1.38%]	467 [1.33%]	326 [1.2%]	478 [1.3%]	451 [1.39%]	451 [1.4%]	316 [1.23%]	451 [1.4%]	452 [1.4%]		451 [1.4%]		451 [1.4%]	451 [1.4%]	451 [1.4%]	451 [1.4%]	451 [1.4%]		451 [1.4%]	451 [1.4%]	451 [1.4%]	451 [1.4%]	451 [1.4%]	451 [1.4%]		450 [1.39%]	451 [1.4%]	451 [1.4%]		313 [1.27%]	313 [1.27%]	313 [1.28%]
Total contamination		0 [0.0%]	0 [0.0%]	0 [0.0%]	0 [0.0%]		0 [0.0%]	0 [0.0%]	0 [0.0%]	0 [0.0%]	0 [0.0%]		0 [0.0%]	0 [0.0%]	0 [0.0%]			0 [0.0%]	0 [0.0%]	0 [0.0%]	0 [0.0%]	0 [0.0%]	0 [0.0%]	0 [0.0%]	0 [0.0%]	0 [0.0%]		0 [0.0%]		0 [0.0%]	0 [0.0%]	0 [0.0%]	0 [0.0%]	0 [0.0%]		0 [0.0%]	0 [0.0%]	0 [0.0%]	0 [0.0%]	0 [0.0%]	0 [0.0%]		0 [0.0%]	0 [0.0%]	0 [0.0%]		0 [0.0%]	0 [0.0%]	0 [0.0%]
Contamination, partial		0 [0.0%]	0 [0.0%]	0 [0.0%]	0 [0.0%]		0 [0.0%]	0 [0.0%]	0 [0.0%]	0 [0.0%]	0 [0.0%]		0 [0.0%]	0 [0.0%]	0 [0.0%]			0 [0.0%]	0 [0.0%]	0 [0.0%]	0 [0.0%]	0 [0.0%]	0 [0.0%]	0 [0.0%]	0 [0.0%]	0 [0.0%]		0 [0.0%]		0 [0.0%]	0 [0.0%]	0 [0.0%]	0 [0.0%]	0 [0.0%]		0 [0.0%]	0 [0.0%]	0 [0.0%]	0 [0.0%]	0 [0.0%]	0 [0.0%]		0 [0.0%]	0 [0.0%]	0 [0.0%]		0 [0.0%]	0 [0.0%]	0 [0.0%]
Contamination, fragmented		0 [0.0%]	0 [0.0%]	0 [0.0%]	0 [0.0%]		0 [0.0%]	0 [0.0%]	0 [0.0%]	0 [0.0%]	0 [0.0%]		0 [0.0%]	0 [0.0%]	0 [0.0%]			0 [0.0%]	0 [0.0%]	0 [0.0%]	0 [0.0%]	0 [0.0%]	0 [0.0%]	0 [0.0%]	0 [0.0%]	0 [0.0%]		0 [0.0%]		0 [0.0%]	0 [0.0%]	0 [0.0%]	0 [0.0%]	0 [0.0%]		0 [0.0%]	0 [0.0%]	0 [0.0%]	0 [0.0%]	0 [0.0%]	0 [0.0%]		0 [0.0%]	0 [0.0%]	0 [0.0%]		0 [0.0%]	0 [0.0%]	0 [0.0%]
Unknown		10264 [42.61%]	10369 [41.85%]	2709 [25.31%]	4225 [26.39%]		9471 [46.69%]	9635 [43.44%]	9471 [46.69%]	10699 [38.96%]	15385 [45.5%]		5414 [35.86%]	3661 [29.44%]	5641 [36.09%]			9474 [46.6%]	15511 [44.19%]	10647 [39.15%]	15820 [43.11%]	15249 [46.97%]	15226 [47.18%]	10477 [40.85%]	15226 [47.18%]	15231 [47.1%]		15226 [47.18%]		15226 [47.18%]	15226 [47.18%]	15226 [47.17%]	15228 [47.17%]	15228 [47.15%]		15226 [47.18%]	15226 [47.18%]	15226 [47.18%]	15226 [47.18%]	15226 [47.18%]	15226 [47.18%]		15226 [47.16%]	15226 [47.17%]	15227 [47.18%]		10412 [42.36%]	10414 [42.37%]	10406 [42.39%]
																			1	2	3	4	5	6	7	8		9		10	11	12	13	14		15	16	17	18	19	20		21	22	23		24	25	26
Complete BUSCOs	2136 [85.1%]	2043 [81.4%]	1946 [77.6%]	1766 [70.3%]	2008 [80.0%]		1641 [65.4%]	1916 [76.4%]	1641 [65.4%]	2072 [82.6%]	2071 [82.5%]		1915 [76.3%]	1846 [73.5%]	1935 [77.0%]			1643 [65.4%]	2086 [83.1%]	2069 [82.5%]	2088 [83.1%]	2050 [81.7%]	2043 [81.4%]	2051 [81.8%]	2043 [81.4%]	2043 [81.4%]		2042 [81.3%]		2043 [81.4%]	2043 [81.4%]	2043 [81.4%]	2043 [81.4%]	2043 [81.4%]		2043 [81.4%]	2043 [81.4%]	2043 [81.4%]	2043 [81.4%]	2043 [81.4%]	2043 [81.4%]		2042 [81.3%]	2042 [81.3%]	2043 [81.4%]		2031 [80.9%]	2030 [80.9%]	2028 [80.8%]
Complete and single-copy BUSCOs	2061 [82.1%]	1787 [71.2%]	1794 [71.5%]	1697 [67.6%]	1937 [77.2%]		1328 [52.9%]	1563 [62.3%]	1327 [52.9%]	1314 [52.4%]	1504 [59.9%]		1843 [73.4%]	1772 [70.6%]	1856 [73.9%]			1329 [52.9%]	1331 [53.0%]	1327 [52.9%]	1241 [49.4%]	1726 [68.8%]	1760 [70.1%]	1550 [61.8%]	1760 [70.1%]	1739 [69.3%]		1755 [69.9%]		1759 [70.1%]	1760 [70.1%]	1754 [69.9%]	1753 [69.8%]	1750 [69.7%]		1759 [70.1%]	1759 [70.1%]	1759 [70.1%]	1759 [70.1%]	1759 [70.1%]	1759 [70.1%]		1753 [69.8%]	1754 [69.9%]	1759 [70.1%]		1754 [69.9%]	1752 [69.8%]	1750 [69.7%]
Complete and duplicated BUSCOs	75 [3.0%]	256 [10.2%]	152 [6.1%]	69 [2.7%]	71 [2.8%]		313 [12.5%]	353 [14.1%]	314 [12.5%]	758 [30.2%]	567 [22.6%]		72 [2.9%]	74 [2.9%]	79 [3.1%]			314 [12.5%]	755 [30.1%]	742 [29.6%]	847 [33.7%]	324 [12.9%]	283 [11.3%]	501 [20.0%]	283 [11.3%]	304 [12.1%]		287 [11.4%]		284 [11.3%]	283 [11.3%]	289 [11.5%]	290 [11.6%]	293 [11.7%]		284 [11.3%]	284 [11.3%]	284 [11.3%]	284 [11.3%]	284 [11.3%]	284 [11.3%]		289 [11.5%]	288 [11.5%]	284 [11.3%]		277 [11.0%]	278 [11.1%]	278 [11.1%]
Fragmented BUSCOs	133 [5.3%]	160 [6.4%]	189 [7.5%]	87 [3.5%]	144 [5.7%]		113 [4.5%]	122 [4.9%]	113 [4.5%]	149 [5.9%]	162 [6.5%]		107 [4.3%]	93 [3.7%]	109 [4.3%]			112 [4.5%]	153 [6.1%]	149 [5.9%]	155 [6.2%]	164 [6.5%]	170 [6.8%]	158 [6.3%]	170 [6.8%]	170 [6.8%]		170 [6.8%]		170 [6.8%]	170 [6.8%]	170 [6.8%]	170 [6.8%]	170 [6.8%]		170 [6.8%]	170 [6.8%]	170 [6.8%]	170 [6.8%]	170 [6.8%]	170 [6.8%]		170 [6.8%]	170 [6.8%]	170 [6.8%]		166 [6.6%]	167 [6.7%]	165 [6.6%]
Missing BUSCOs	241 [9.6%]	307 [12.2%]	375 [14.9%]	657 [26.2%]	358 [14.3%]		756 [30.1%]	472 [18.7%]	756 [30.1%]	289 [11.5%]	277 [11.0%]		488 [19.4%]	571 [22.8%]	466 [18.7%]			755 [30.1%]	271 [10.8%]	292 [11.6%]	267 [10.7%]	296 [11.8%]	297 [11.8%]	301 [11.9%]	297 [11.8%]	297 [11.8%]		298 [11.9%]		297 [11.8%]	297 [11.8%]	297 [11.8%]	297 [11.8%]	297 [11.8%]		297 [11.8%]	297 [11.8%]	297 [11.8%]	297 [11.8%]	297 [11.8%]	297 [11.8%]		298 [11.9%]	298 [11.9%]	297 [11.8%]		313 [12.5%]	313 [12.4%]	317 [12.6%]
Total BUSCO groups searched	2510	2510	2510	2510	2510		2510	2510	2510	2510	2510		2510	2510	2510			2510	2510	2510	2510	2510	2510	2510	2510	2510		2510		2510	2510	2510	2510	2510		2510	2510	2510	2510	2510	2510		2510	2510	2510		2510	2510	2510
[truncated: 8 more columns]

## Sheet: TableS5
Table S5. Detailed KEGG enrichment results obtained from ClusterProfiler. These results are visualized in Figures S7-9
Node	ID	Description	GeneRatio	BgRatio	pvalue	p.adjust	qvalue	geneID	Count
Dyspera apicalis	K13443	K13443	50/330	55/9555	5.6e-69	4.48e-68	5.9e-69	g10064.t1/g10884.t1/g116.t1/g11789.t1/g122.t1/g12353.t1/g12496.t1/g12535.t1/g12901.t1/g12902.t1/g12904.t1/g13.t1/g13295.t1/g15480.t1/g1569.t1/g1633.t1/g1635.t1/g1645.t1/g1648.t1/g1695.t1/g17911.t1/g17912.t1/g245.t1/g2616.t1/g2671.t1/g2709.t1/g275.t1/g2779.t1/g2780.t1/g2918.t1/g2985.t1/g3076.t1/g3080.t1/g343.t1/g344.t1/g41.t1/g442.t1/g595.t1/g7246.t1/g7296.t1/g7324.t1/g7867.t1/g7887.t1/g92.t1/g920…	50
	K08811	K08811	23/330	23/9555	1.13e-34	4.5e-34	5.92e-35	g12759.t1/g14005.t1/g14761.t1/g15993.t1/g16474.t1/g1718.t1/g1869.t2/g4192.t1/g4228.t1/g5241.t1/g5629.t1/g5653.t1/g5654.t1/g5655.t1/g5656.t1/g5658.t1/g5659.t1/g5660.t1/g5680.t1/g7475.t1/g7476.t1/g8565.t1/g969.t1	23
	K11251	K11251	22/330	23/9555	7.76e-32	1.72e-31	2.26e-32	g11475.t1/g11478.t1/g11481.t1/g11485.t1/g11490.t1/g11495.t1/g11498.t1/g11502.t1/g11507.t1/g11509.t1/g11512.t1/g11517.t1/g11520.t1/g11522.t1/g11525.t1/g11528.t1/g11533.t1/g15962.t1/g16546.t1/g3938.t1/g3941.t1/g9459.t1	22
	K11252	K11252	21/330	21/9555	1.07e-31	1.72e-31	2.26e-32	g11477.t1/g11479.t1/g11482.t1/g11488.t1/g11491.t1/g11494.t1/g11499.t1/g11503.t1/g11506.t1/g11508.t1/g11511.t1/g11519.t1/g11521.t1/g11524.t1/g11526.t1/g11530.t1/g3932.t1/g3934.t1/g3937.t1/g3940.t1/g8445.t1	21
	K11275	K11275	21/330	21/9555	1.07e-31	1.72e-31	2.26e-32	g11477.t1/g11479.t1/g11482.t1/g11488.t1/g11491.t1/g11494.t1/g11499.t1/g11503.t1/g11506.t1/g11508.t1/g11511.t1/g11519.t1/g11521.t1/g11524.t1/g11526.t1/g11530.t1/g3932.t1/g3934.t1/g3937.t1/g3940.t1/g8445.t1	21
	K15001	K15001	19/330	55/9555	9.15e-15	1.22e-14	1.61e-15	g11475.t1/g11478.t1/g11481.t1/g11485.t1/g11490.t1/g11495.t1/g11498.t1/g11502.t1/g11507.t1/g11509.t1/g11512.t1/g11517.t1/g11520.t1/g11522.t1/g11525.t1/g11528.t1/g11533.t1/g3938.t1/g3941.t1	19
Dyspera pallida	K07378	K07378	7/132	11/9442	2.8e-11	1.4e-10	2.95e-11	g10305.t1/g10819.t1/g10820.t1/g4533.t1/g5535.t1/g5562.t1/g5563.t1	7
	K15743	K15743	6/132	13/9442	1.05e-08	2.64e-08	5.55e-09	g10819.t1/g10820.t1/g4533.t1/g5535.t1/g5562.t1/g5563.t1	6
	K06515	K06515	3/132	25/9442	0.0049053	0.0081755	0.00172116	g12766.t1/g16724.t1/g3686.t1	3
	K00699	K00699	3/132	52/9442	0.0359117	0.0448896	0.00945045	g12766.t1/g16724.t1/g3686.t1	3
Dyspera (genus)	K13443	K13443	86/495	100/18997	9.07e-124	4.53e-123	9.54e-124	g10812.t1_dypa/g1195.t1_dypa/g1216.t1_dypa/g1220.t1_dypa/g1267.t1_dypa/g1281.t1_dypa/g1286.t1_dypa/g1307.t1_dypa/g1331.t1_dypa/g1365.t1_dypa/g14169.t1_dypa/g14387.t2_dypa/g14842.t1_dypa/g15484.t1_dypa/g15505.t1_dypa/g15607.t1_dypa/g17761.t1_dypa/g17763.t1_dypa/g17828.t1_dypa/g2227.t1_dypa/g2364.t1_dypa/g2599.t1_dypa/g2635.t1_dypa/g2652.t1_dypa/g2813.t1_dypa/g2816.t1_dypa/g2902.t1_dypa/g2907.t1_dy…	86
	K08811	K08811	36/495	36/18997	2.64e-58	6.59e-58	1.39e-58	g12867.t1_dypa/g1544.t1_dypa/g15880.t1_dypa/g16036.t1_dypa/g16569.t1_dypa/g17745.t1_dypa/g3942.t1_dypa/g4349.t1_dypa/g4566.t1_dypa/g5067.t1_dypa/g5098.t1_dypa/g628.t1_dypa/g9176.t1_dypa/g12759.t1_dyap/g14005.t1_dyap/g14761.t1_dyap/g15993.t1_dyap/g16474.t1_dyap/g1718.t1_dyap/g1869.t2_dyap/g4192.t1_dyap/g4228.t1_dyap/g5241.t1_dyap/g5629.t1_dyap/g5653.t1_dyap/g5654.t1_dyap/g5655.t1_dyap/g5656.t1_dya…	36
	K19679	K19679	18/495	21/18997	2.8e-26	4.66e-26	9.81e-27	g12689.t1_dypa/g17385.t1_dypa/g2256.t2_dypa/g2567.t1_dypa/g3026.t1_dypa/g3033.t1_dypa/g4190.t1_dypa/g10005.t1_dyap/g10006.t1_dyap/g11976.t1_dyap/g1537.t1_dyap/g1685.t1_dyap/g1735.t1_dyap/g2797.t1_dyap/g3027.t2_dyap/g317.t1_dyap/g4322.t1_dyap/g450.t1_dyap	18
	K05093	K05093	5/495	13/18997	1.27e-05	1.59e-05	3.35e-06	g3227.t1_dypa/g3296.t1_dypa/g3325.t1_dypa/g3237.t1_dyap/g3330.t1_dyap	5

## Sheet: TableS6
Table S6. Data availability - NCBI - SRA Archive accession numbers
Data:	Format:	Associated accession numbers
D. apicalis HiFi raw reads	FASTQ	SRR31451016
D. apicalis TellSeq raw reads	FASTQ	SRR31451015
D. apicalis HiC raw reads	FASTQ	SRR31451004
D. apicalis RNASeq raw reads	FASTQ	SRR31451011	SRR31451010	SRR31451009
D. pallida HiFi raw reads	FASTQ	SRR31450993
D. pallida TellSeq raw reads	FASTQ	SRR31450983
D. pallida HiC raw reads	FASTQ	SRR31450972
D. pallida RNASeq raw reads	FASTQ	SRR31451013	SRR31451012
T. urticae HiFi raw reads	FASTQ	SRR31450961
T. urticae TellSeq raw reads	FASTQ	SRR31450954
T. urticae HiC raw reads	FASTQ	SRR31450953
T. urticae RNASeq raw reads	FASTQ	SRR31450952	SRR31451014
D. apicalis Illumina resequencing raw reads - Tap1	FASTQ	SRR31451008
D. apicalis Illumina resequencing raw reads - Tap2	FASTQ	SRR31451007
D. apicalis Illumina resequencing raw reads - Tap3	FASTQ	SRR31451006
D. apicalis Illumina resequencing raw reads - Tap4	FASTQ	SRR31451005
D. apicalis Illumina resequencing raw reads - Tap5	FASTQ	SRR31451003
D. apicalis Illumina resequencing raw reads - Tap6	FASTQ	SRR31451002
D. apicalis Illumina resequencing raw reads - Tap7	FASTQ	SRR31451001
D. apicalis Illumina resequencing raw reads - Tap16	FASTQ	SRR31451000
D. apicalis Illumina resequencing raw reads - Tap17	FASTQ	SRR31450999
D. apicalis Illumina resequencing raw reads - Tap18	FASTQ	SRR31450998
D. apicalis Illumina resequencing raw reads - Tap19	FASTQ	SRR31450997
D. apicalis Illumina resequencing raw reads - Tap20	FASTQ	SRR31450996
D. apicalis Illumina resequencing raw reads - Tap21	FASTQ	SRR31450995
D. apicalis Illumina resequencing raw reads - Tap22	FASTQ	SRR31450994
D. apicalis Illumina resequencing raw reads - Tap23	FASTQ	SRR31450992
D. apicalis Illumina resequencing raw reads - TrAp13_1	FASTQ	SRR31450991
D. apicalis Illumina resequencing raw reads - TrAp13_2	FASTQ	SRR31450990
D. apicalis Illumina resequencing raw reads - TrAp13_4	FASTQ	SRR31450989
D. apicalis Illumina resequencing raw reads - TrAp13_5	FASTQ	SRR31450988
D. apicalis Illumina resequencing raw reads - TrAp13_6	FASTQ	SRR31450987
D. apicalis Illumina resequencing raw reads - TrAp13_7	FASTQ	SRR31450986
D. apicalis Illumina resequencing raw reads - TrAp19_1	FASTQ	SRR31450985
D. apicalis Illumina resequencing raw reads - TrAp19_2	FASTQ	SRR31450984
D. apicalis Illumina resequencing raw reads - TrAp19_3	FASTQ	SRR31450982
D. apicalis Illumina resequencing raw reads - TrAp19_4	FASTQ	SRR31450980
D. apicalis Illumina resequencing raw reads - TrAp19_5	FASTQ	SRR31450981
D. apicalis Illumina resequencing raw reads - TrAp19_7	FASTQ	SRR31450979
D. apicalis Illumina resequencing raw reads - TrAp19_8	FASTQ	SRR31450978
D. apicalis Illumina resequencing raw reads - Dyap1	FASTQ	SRR31450977
D. apicalis Illumina resequencing raw reads - Dyap2	FASTQ	SRR31450976
D. apicalis Illumina resequencing raw reads - Dyap3	FASTQ	SRR31450975
D. apicalis Illumina resequencing raw reads - Dyap5	FASTQ	SRR31450974
D. apicalis Illumina resequencing raw reads - Dyap6	FASTQ	SRR31450973
D. apicalis Illumina resequencing raw reads - Dyap7	FASTQ	SRR31450971
D. apicalis Illumina resequencing raw reads - Dyap8	FASTQ	SRR31450970
D. apicalis Illumina resequencing raw reads - Dyap11	FASTQ	SRR31450969
D. apicalis Illumina resequencing raw reads - Dyap12	FASTQ	SRR31450968
D. apicalis Illumina resequencing raw reads - Dyap13	FASTQ	SRR31450967
D. apicalis Illumina resequencing raw reads - Dyap14	FASTQ	SRR31450966
D. apicalis Illumina resequencing raw reads - Dyap15	FASTQ	SRR31450965
D. pallida Illumina resequencing raw reads - TrAn11_1	FASTQ	SRR31450964
D. pallida Illumina resequencing raw reads - TrAn11_2	FASTQ	SRR31450963
D. pallida Illumina resequencing raw reads - TrAn11_3	FASTQ	SRR31450962
D. pallida Illumina resequencing raw reads - TrAn11_4	FASTQ	SRR31450960
D. pallida Illumina resequencing raw reads - TrAn16_1	FASTQ	SRR31450959
D. pallida Illumina resequencing raw reads - TrAn16_2	FASTQ	SRR31450958
D. pallida Illumina resequencing raw reads - TrAn16_3	FASTQ	SRR31450957
D. pallida Illumina resequencing raw reads - TrAn16_4	FASTQ	SRR31450956
D. pallida Illumina resequencing raw reads - TrAn16_5	FASTQ	SRR31450955
Zenodo
D. apicalis final assembly	nucleotide FASTA	https://doi.org/10.5281/zenodo.13846378
D. pallida final assembly	nucleotide FASTA	https://doi.org/10.5281/zenodo.13846378
T. urticae final assembly	nucleotide FASTA	https://doi.org/10.5281/zenodo.13846378
D. apicalis final protein predictions	amino acid fasta + GFF + GTF + nucleotide	https://doi.org/10.5281/zenodo.13846378
D. pallida final protein predictions	amino acid fasta + GFF + GTF + nucleotide	https://doi.org/10.5281/zenodo.13846378
T. urticae final protein predictions	amino acid fasta + GFF + GTF + nucleotide	https://doi.org/10.5281/zenodo.13846378
D. apicalis Carsonella ruddii strain	nucleotide FASTA	https://doi.org/10.5281/zenodo.13846378
D. urticae Carsonella ruddii strain	nucleotide FASTA	https://doi.org/10.5281/zenodo.13846378
D. apicalis mitogenome	nucleotide FASTA	https://doi.org/10.5281/zenodo.13846378
D. pallida mitogenome	nucleotide FASTA	https://doi.org/10.5281/zenodo.13846378
D. apicalis contaminant scaffolds	nucleotide FASTA	https://doi.org/10.5281/zenodo.13846378
D. pallida contaminant scaffolds	nucleotide FASTA	https://doi.org/10.5281/zenodo.13846378
T. urticae contaminant scaffolds	nucleotide FASTA	https://doi.org/10.5281/zenodo.13846378
D. apicalis alternate haplotig sequences	nucleotide FASTA	https://doi.org/10.5281/zenodo.13846378
D. pallida alternate haplotig sequences	nucleotide FASTA	https://doi.org/10.5281/zenodo.13846378
T. urticae alternate haplotig sequences	nucleotide FASTA + .CSV + .TXT	https://doi.org/10.5281/zenodo.13846378
D. apicalis TE annotations	nucleotide FASTA + .BED + .GFF + .TXT	https://doi.org/10.5281/zenodo.13846378
D. pallida TE annotations	nucleotide FASTA + .BED + .GFF + .TXT	https://doi.org/10.5281/zenodo.13846378
T. urticae TE annotations	nucleotide FASTA + .BED + .GFF + .TXT	https://doi.org/10.5281/zenodo.13846378
D. apicalis resequencing SNPs	VCF	https://doi.org/10.5281/zenodo.13846378
D. pallida resequencing SNPs	VCF	https://doi.org/10.5281/zenodo.13846378
R8S time calibrated phylogenetic tree	newick	https://doi.org/10.5281/zenodo.13846378
Ca. C. ruddii phylogeny	newick	https://doi.org/10.5281/zenodo.13846378
Orthofinder outputs	.TSV + nucleotide FASTA	https://doi.org/10.5281/zenodo.13846378
CAFÉ outputs	.CSV + .TXT	https://doi.org/10.5281/zenodo.13846378
